# Supplementary material for: Combining radiomics and molecular biomarkers: a novel economic tool to improve diagnostic ability in papillary thyroid cancer
Source: Front Endocrinol (Lausanne). 2024 Aug 14;15:1378360. doi: 10.3389/fendo.2024.1378360 (PMC11349561; doi:10.3389/fendo.2024.1378360)
Supplement: Supplementary file 1 [file DataSheet1.xlsx]

## Sheet: Sheet1
patient ID	Age	Gender	Pathological result	Cytological data （Bethesda）
1127572	32	male	nodular goiter	Ⅱ
1153993	59	female	follicular adenoma	Ⅱ
1157943	43	female	nodular goiter	Ⅲ
1159313	44	female	follicular adenoma	Ⅱ
1162494	66	female	nodular goiter	Ⅲ
1163441	49	female	Hashimoto's thyroiditis	Ⅱ
544351	42	female	PTC	V
546497	46	female	PTC	V
551747	33	female	PTC	Ⅳ
563107	18	female	PTC	V
596897	64	female	nodular goiter	Ⅱ
597291	33	male	PTC	V
601750	45	female	nodular goiter	Ⅱ
603712	56	female	follicular adenoma	Ⅱ
605779	45	female	Hashimoto's thyroiditis	Ⅲ
664976	19	female	PTC	V
694510	39	female	PTC	V
856974	29	female	PTC	V
860385	35	male	nodular goiter	Ⅲ
861312	59	female	PTC	V
861803	22	male	PTC	V
863190	43	male	PTC	V
868860	60	male	PTC	V
871504	60	female	nodular goiter	Ⅱ
874723	56	male	PTC	V
875354	40	female	PTC	V
861574	42	female	nodular goiter	Ⅱ
861803	22	male	PTC	V
862663	42	female	nodular goiter	Ⅱ
07CBY	45	male	follicular adenoma	Ⅲ
1129334	70	female	nodular goiter	Ⅱ
1132343	40	female	follicular adenoma	Ⅱ
1135198	47	male	follicular adenoma	Ⅳ
457125	34	female	PTC	V
600059	41	female	nodular goiter	Ⅱ
621809	30	female	PTC	V
633603	63	male	nodular goiter	Ⅲ
637492	38	female	nodular goiter	Ⅱ
639189	39	female	PTC	V
639216	39	male	PTC	V
645812	73	male	PTC	V
648945	41	female	nodular goiter	Ⅱ
655366	48	female	follicular adenoma	Ⅲ
658064	62	male	PTC	V
659076	62	female	PTC	V
660500	53	male	follicular adenoma	Ⅱ
661016	39	male	PTC	V
662653	35	male	PTC	V
663507	60	male	Hashimoto's thyroiditis	Ⅱ
664001	43	female	PTC	V
666868	51	female	PTC	V
667598	51	female	PTC	V
830608	36	female	PTC	V
857302	42	female	PTC	V
864037	46	female	PTC	V
869691	56	female	nodular goiter	Ⅱ
872455	29	female	PTC	V
873588	45	female	PTC	V
874483	48	male	PTC	V
874793	18	female	PTC	Ⅲ
875162	59	female	PTC	V
875904	25	female	PTC	V
875931	41	male	PTC	V
876883	46	female	PTC	V
877023	56	female	PTC	V
877514	51	female	PTC	V
879239	49	female	PTC	V
879275	44	female	PTC	V
879327	36	female	PTC	V
882517	39	male	PTC	V
888134	46	female	PTC	Ⅳ
001ZXD	35	male	PTC	V
01CXM	31	male	nodular goiter	Ⅱ
02GYC	54	male	PTC	V
02YCZ	64	male	PTC	V
03LKB	44	female	PTC	V
03LWY	47	male	PTC	V
04JSY	49	male	PTC	Ⅲ
04ZPY	53	female	PTC	V
05ZXY	55	male	PTC	V
06PLL	39	male	PTC	V
06YLY	18	female	PTC	V
07LFF	35	male	PTC	V
08LYH	54	male	PTC	V
08WLH	50	male	PTC	V
09MXY	32	male	PTC	V
09ZZL	58	female	PTC	V
10DJJ	45	male	PTC	Ⅲ
10LM	31	female	PTC	V
11LL	46	male	PTC	V
11WLH	49	male	PTC	V
12LHT	34	female	PTC	V
12ZLL	32	male	PTC	V
13SXL	48	male	PTC	V
13TSJ	29	male	PTC	V
14DSQ	49	female	nodular goiter	Ⅲ
14JFX	61	male	PTC	V
15YHH	41	male	PTC	V
15ZJQ	35	male	PTC	V
16SHB	45	female	PTC	V
16WYX	66	male	PTC	V
17CXZ	50	male	PTC	V
17MAH	53	male	PTC	V
18HXJ	30	male	PTC	V
18JJH	28	female	PTC	V
19CCX	40	male	PTC	V
19JLL	45	male	PTC	V
20LMZ	40	male	PTC	V
21YRD	41	female	PTC	V
23ZHF	53	male	PTC	Ⅲ
24ZYY	52	male	PTC	V
25ZHY	41	male	PTC	V
26QDZ	30	male	PTC	V
27QYJ	43	male	PTC	V
28CAH	58	male	follicular adenoma	Ⅱ
