# Supplementary material for: Combining radiomics and molecular biomarkers: a novel economic tool to improve diagnostic ability in papillary thyroid cancer
Source: Front Endocrinol (Lausanne). 2024 Aug 14;15:1378360. doi: 10.3389/fendo.2024.1378360 (PMC11349561; doi:10.3389/fendo.2024.1378360)
Supplement: Supplementary file 2 [file DataSheet2.xlsx]

## Sheet: The 19PTCs in our center
AccID	T	N	Log2FC	FDR	R14T	R22T	R26T	R28T	R31T	R32T	R37T	R40T	R41T	R55T	R56T	R57T	R58T	R5T	R64T	R65T	R79T	R7T	R85T	R14N	R22N	R26N	R28N	R31N	R32N	R37N	R40N	R41N	R55N	R56N	R57N	R58N	R5N	R64N	R65N	R79N	R7N	R85N	KeggID	Description
LOC729461	8.65555	0	20	0	3	0	4	0	2	9	0	8	0	0	10	12	6	13	0	2	87	4	1	0	0	0	0	0	0	0	0	0	0	0	0	0	0	0	0	0	0	0	hsa:729461	uncharacterized LOC729461
MEPE	15.3396	0	20	0	1	0	0	0	0	0	1	0	0	0	295	8	0	0	0	0	1	0	0	0	0	0	0	0	0	0	0	0	0	0	0	0	0	0	0	0	0	0	hsa:56955	Matrix, extracellular phosphoglycoprotein with ASARM motif (Bone), isoform CRA_b
C11orf86	11.3863	0	20	0	4	3	4	0	5	94	21	7	4	0	2	1	17	10	0	9	13	1	19	0	0	0	0	0	0	0	0	0	0	0	0	0	0	0	0	0	0	0	hsa:254439	chromosome 11 open reading frame 86
RNASE11	10.4482	0	20	0	16	2	0	23	15	0	0	32	1	9	2	7	10	42	0	20	5	6	0	0	0	0	0	0	0	0	0	0	0	0	0	0	0	0	0	0	0	0	hsa:122651	Probable ribonuclease 11
LOC101929052	6.8957	0	20	0	0	6	0	3	6	35	8	0	3	0	0	0	19	0	2	0	0	14	33	0	0	0	0	0	0	0	0	0	0	0	0	0	0	0	0	0	0	0
GABRA6	6.16719	0	20	0	9	2	1	6	4	1	3	1	0	0	2	26	22	4	5	5	7	9	9	0	0	0	0	0	0	0	0	0	0	0	0	0	0	0	0	0	0	0	hsa:2559	cDNA FLJ33416 fis, clone BRACE2019703, highly similar to Gamma-aminobutyric-acid receptor alpha-6 subunit
LOC100129223	321.044	0.196096	10.677	0	0	2	0	118	537	11	1009	1	35	1	24	19	3550	36	1	15	320	325	1	0	0	0	0	0	0	1	0	0	0	0	2	0	0	0	0	0	1	0	hsa:100129223	uncharacterized LOC100129223
SLC18A3	75.0072	0.0479671	10.6108	0	3	51	352	6	630	85	85	1	13	0	1	2	2	0	14	53	0	47	21	0	0	0	0	0	0	0	0	0	0	0	1	0	0	0	0	0	0	0	hsa:6572	Vesicular acetylcholine transporter
PRSS3P2	475.122	0.707678	9.39099	0	17	15	11	37	7	2198	63	21	10	22	402	72	133	44	2	3744	2286	21	10	0	0	0	0	0	0	2	0	3	1	1	2	4	0	0	0	0	1	0	hsa:154754	protease, serine, 3 pseudogene 2
PRSS3P1	107.103	0.256425	8.70625	0	4	3	1	7	2	521	12	3	1	1	85	20	24	16	3	773	568	5	3	0	0	0	0	0	0	0	0	1	0	0	1	0	0	1	0	0	0	2		protease, serine, 3 pseudogene 1
MMP13	266.181	0.757675	8.45661	0	171	637	1507	29	137	713	5	39	0	24	375	0	7	1	42	967	278	27	46	0	1	0	0	0	0	0	1	1	1	1	8	0	0	1	0	0	1	0	hsa:4322	Collagenase 3
PRSS1	774.349	3.06555	7.98069	0	38	56	38	129	14	3230	224	94	44	39	957	241	210	124	21	5857	3136	355	50	0	1	4	2	0	1	6	10	7	0	2	5	7	0	0	1	4	3	5	hsa:5644	Trypsin-1
SFTPA1	6899.31	32.0184	7.75141	0	1	4	110	2423	4	14029	4851	8	13	19	1126	136	1855	658	18	307	28	14	104272	4	1	5	4	6	1	29	13	270	29	188	21	6	0	5	6	1	3	35	hsa:653509	Surfactant, pulmonary-associated protein A1, isoform CRA_b
SPRR1B	21.1435	0.103595	7.67312	0	8	49	8	1	9	68	216	6	1	0	1	0	1	1	1	11	0	11	15	0	0	0	0	0	0	0	0	1	0	0	0	1	0	0	0	0	0	0	hsa:6699	Cornifin-B
PSG8	159.493	0.812492	7.61693	0	409	275	191	3	661	48	3	139	800	158	3	0	3	4	14	0	0	8	73	1	0	0	0	4	1	0	0	5	1	1	0	1	0	2	0	0	0	0	hsa:440533	Pregnancy-specific beta-1 glycoprotein
IBSP	118.03	0.613363	7.58819	0	30	92	53	30	72	181	37	4	5	11	1162	397	11	8	56	36	24	15	62	0	0	0	0	0	0	0	1	4	0	0	4	0	0	1	0	0	2	0	hsa:3381	Integrin-binding sialoprotein (Bone sialoprotein, bone sialoprotein II), isoform CRA_a
LOC101927859	38.8417	0.202425	7.58407	0	153	2	34	5	32	34	5	44	9	12	61	36	129	6	27	8	80	9	33	0	0	0	0	0	0	0	0	0	1	0	1	1	0	0	0	0	0	1	hsa:101927859	uncharacterized LOC101927859
ADCY8	370.408	1.97286	7.55269	0	649	484	1227	917	238	475	52	321	62	191	64	4	215	27	29	303	1045	370	195	0	0	1	4	3	2	1	1	1	0	6	8	5	1	4	0	2	0	0	hsa:114	Adenylate cyclase type 8
MARCH11	18.0764	0.101896	7.47087	0	25	43	48	9	24	0	5	12	37	12	2	0	2	0	17	3	0	79	10	0	0	0	0	0	0	0	0	0	0	0	0	0	0	2	0	0	0	0	hsa:441061	E3 ubiquitin-protein ligase MARCH11
TMPRSS6	2840.4	17.0614	7.37922	0	7185	3601	2155	37	3775	265	966	7090	8107	1281	95	763	4679	1310	2789	2234	1251	2444	485	3	2	2	1	10	1	11	17	40	32	11	101	15	5	69	6	2	8	2	hsa:164656	Transmembrane protease serine 6
COL11A1	1793.3	10.7803	7.37807	0	1476	8942	9997	703	905	1511	16	143	12	852	811	4	30	9	1934	4443	383	50	1037	21	16	13	9	7	15	9	2	6	8	10	20	11	15	18	14	4	9	5	hsa:1301	cDNA FLJ57066, highly similar to Collagen alpha-1(XI) chain
LOC400794	719.049	4.84892	7.21228	0	870	478	139	54	810	400	172	1102	401	561	132	2739	1659	1207	389	168	1768	21	79	0	0	1	0	5	1	1	5	9	13	1	43	4	0	11	2	0	1	0	hsa:400794	uncharacterized LOC400794
SLIT1	4543.88	32.4456	7.12976	0	164	94	446	28775	508	21827	1099	3942	477	279	7826	823	4508	825	54	6093	1529	391	7052	10	27	30	36	109	17	48	43	45	12	66	52	44	16	14	15	10	18	18	hsa:6585	Slit homolog 1 (Drosophila)
ARHGAP36	10131.4	80.3694	6.97797	0	375	894	3297	26040	3013	2112	34195	4442	5757	260	2859	3377	68353	2798	4731	11083	2131	13288	2625	1	6	10	19	93	10	74	23	228	15	74	794	12	11	160	5	7	78	1	hsa:158763	Rho GTPase-activating protein 36
KRT6B	24.0864	0.201845	6.89883	0	0	1	19	0	5	221	195	0	2	1	0	0	2	2	1	10	5	2	1	0	0	0	1	0	0	1	0	0	0	1	0	0	0	0	0	0	1	0	hsa:3854	cDNA FLJ60647, highly similar to Keratin, type II cytoskeletal 6B
SYT12	5219.21	44.1249	6.8861	0	5223	2586	4257	478	5836	11726	3033	4370	5957	2850	1926	3786	10966	8244	1045	6022	13416	2337	2123	3	11	8	4	43	11	26	27	154	79	11	247	35	11	153	9	3	24	16	hsa:91683	Synaptotagmin-12
GABRB2	7730.58	66.5151	6.86075	0	11158	6058	5803	4039	5783	3420	4314	4169	2888	3344	2287	16463	20540	13207	6478	7087	10015	7812	9024	13	5	9	11	13	10	27	16	158	142	21	507	73	25	247	9	14	24	11	hsa:2561	Gamma-aminobutyric acid receptor subunit beta-2
KLK7	1792.66	15.5233	6.85153	0	3217	4440	1119	73	417	17	798	1624	9361	1483	196	804	319	3002	339	3527	5	1222	54	8	21	3	5	4	2	2	12	81	58	12	24	9	3	25	1	4	28	0	hsa:5650	Kallikrein 7 (Chymotryptic, stratum corneum), isoform CRA_b
PENK	1166.45	10.1654	6.84232	0	3	5	12	36	20332	4	1	0	1	3	6	0	2	0	7	29	0	1	2	15	2	2	12	43	0	7	14	7	8	14	10	10	7	7	9	4	18	9	hsa:5179	Proenkephalin, isoform CRA_a
PNPLA5	82.02	0.732953	6.80611	0	92	2	44	0	25	22	10	34	69	91	3	283	55	398	2	35	327	28	1	0	0	0	0	0	0	0	0	1	6	0	7	0	0	0	0	1	0	0	hsa:150379	Patatin-like phospholipase domain-containing protein 5
TRDJ2	16.3056	0.150903	6.7556	0	24	0	0	31	0	40	4	0	0	0	15	0	0	6	0	6	170	0	12	0	0	0	0	0	0	2	0	0	0	0	0	0	0	0	0	0	0	1		T cell receptor delta joining 2
SFTPA2	1707.63	16.6893	6.67692	0	3	10	33	546	13	4442	3669	6	2	14	346	16	1000	145	61	69	10	2	21933	2	1	1	16	5	3	30	7	62	10	149	4	9	2	8	3	3	3	10	hsa:729238	cDNA FLJ50594, highly similar to Pulmonary surfactant-associated protein A2
VTCN1	304.401	2.98172	6.67368	0	157	387	473	1	2571	6	210	4	107	48	2	15	7	6	452	5	7	1035	19	0	0	0	2	5	0	0	0	4	5	2	6	1	0	24	0	0	10	0	hsa:79679	V-set domain-containing T-cell activation inhibitor 1
TMEM215	2294.11	23.4937	6.60951	0	370	115	184	3248	36	4990	1589	358	73	556	8007	886	7271	1807	158	2591	10099	261	1098	1	0	4	3	80	6	86	12	8	48	46	41	11	6	58	32	0	3	22	hsa:401498	Transmembrane protein 215
CST1	181.4	1.85981	6.60787	0	410	202	747	128	4	156	23	20	2	103	28	1	2	0	195	350	84	1	950	0	1	0	0	0	0	0	1	1	3	0	14	1	1	4	0	1	10	0	hsa:1469	Cystatin-SN
TMEM92	301.246	3.20814	6.55306	0	206	446	265	48	335	718	506	421	380	135	193	42	560	17	65	411	201	151	427	3	0	3	1	3	0	4	8	6	11	2	3	0	0	8	0	0	10	0	hsa:162461	Transmembrane protein 92
OR4D10	32.3597	0.346376	6.54571	0	53	44	35	9	23	27	3	28	67	19	3	144	2	46	27	15	29	3	15	0	0	0	0	0	0	0	0	1	1	0	3	0	0	2	0	0	0	0	hsa:390197	Seven transmembrane helix receptor
FAM230A	27.3389	0.300017	6.50977	0	102	2	40	5	36	15	6	30	9	12	39	29	72	7	24	3	54	3	17	0	0	0	0	0	0	0	0	0	1	1	2	2	0	0	0	0	0	0	hsa:653203	family with sequence similarity 230, member A
NMU	2277.46	26.4731	6.42675	0	935	368	248	26	6133	21	391	413	17198	6139	125	456	2445	1265	860	26	84	2545	52	0	1	3	4	14	10	3	5	121	138	3	54	10	2	130	1	0	20	6	hsa:10874	Neuromedin U, isoform CRA_a
CST2	239.188	2.78928	6.42211	0	68	97	170	20	100	63	2084	12	252	17	17	6	76	4	156	415	74	800	166	0	1	1	1	1	1	13	7	6	0	0	9	3	3	0	0	3	4	1	hsa:1470	Cystatin-SA
PRR15	7523.3	88.9184	6.40274	0	9810	1268	1729	6245	5095	12046	3848	8228	4927	983	12379	3540	7209	21179	2264	12985	21049	1608	4061	49	83	52	62	76	56	91	47	206	85	101	359	61	63	178	65	28	52	39	hsa:222171	Proline-rich protein 15
TMPRSS4	4510.07	53.9865	6.38441	0	2570	3501	3115	694	14521	1063	5252	1813	6836	1960	352	814	18108	2889	2225	1050	4728	9180	1617	1	6	4	50	45	4	41	13	184	152	3	226	64	26	185	17	6	45	2	hsa:56649	Transmembrane protease serine 4
GBX2	14.3225	0.171895	6.38061	0	1	2	3	18	73	4	40	1	1	1	3	1	50	0	48	2	9	11	0	0	1	0	1	0	0	0	1	0	0	0	0	0	0	0	0	0	0	0	hsa:2637	Homeobox protein GBX-2
DCSTAMP	5981.99	72.6779	6.36297	0	15876	5118	7010	31	5863	742	274	6877	10651	5475	72	5379	5043	11743	3941	5139	10825	8089	609	2	29	22	10	18	3	33	31	126	324	13	240	44	41	470	3	1	11	20	hsa:81501	cDNA FLJ38098 fis, clone D3OST1000109, highly similar to Transmembrane 7 superfamily member 4
PSG1	161.774	1.97584	6.35536	0	690	393	78	32	309	121	8	101	480	245	20	6	17	27	59	20	13	145	132	1	0	0	0	1	0	2	0	6	8	0	0	0	1	9	0	1	7	3	hsa:5669	cDNA FLJ52749, highly similar to Pregnancy-specific beta-1-glycoprotein 1
ACTBL2	100.531	1.25473	6.32412	0	57	120	126	18	125	77	348	28	102	55	44	7	241	21	89	155	56	104	108	0	2	1	0	0	0	2	1	6	0	1	0	1	0	1	0	0	6	3	hsa:345651	Beta-actin-like protein 2
DMP1	19.6289	0.25032	6.29306	0	25	15	3	7	1	3	2	23	1	4	118	70	18	64	3	0	8	4	2	0	0	0	0	0	0	0	0	1	1	0	1	1	1	0	0	0	0	0	hsa:1758	Dentin matrix acidic phosphoprotein 1
DMBX1	94.8847	1.21496	6.28719	0	419	43	31	2	60	1	2	3	391	58	2	7	42	0	104	15	54	486	1	0	0	0	0	2	1	2	0	0	2	3	1	0	0	6	0	1	4	2	hsa:127343	Diencephalon/mesencephalon homeobox protein 1
CD177	1309.38	17.2088	6.24959	0	52	499	57	4	85	174	22281	26	1264	151	26	2	31	62	372	134	49	59	505	18	19	1	1	35	4	42	6	69	15	4	0	9	2	67	3	8	29	4	hsa:57126	CD177 antigen
CST5	43.9103	0.577671	6.24816	0	44	49	36	1	117	8	203	19	58	4	6	2	50	8	35	85	14	69	11	1	0	0	0	0	2	0	2	0	0	2	1	0	1	0	0	0	2	0	hsa:1473	Cystatin-D
CLDN10	1115.36	14.9859	6.21776	0	2331	417	1506	292	174	3509	1697	775	552	477	579	183	990	159	744	680	2431	499	2850	2	0	10	20	17	1	19	12	41	34	15	40	8	6	39	12	4	13	3	hsa:9071	Claudin-10
FIBCD1	197.853	2.7103	6.18983	0	643	151	84	65	56	509	91	112	111	48	209	131	15	134	28	89	1153	15	39	1	2	3	1	2	0	3	0	3	2	2	17	1	0	8	0	2	2	5	hsa:84929	Fibrinogen C domain-containing protein 1
KLHDC8A	2522.5	34.8245	6.17861	0	537	1143	1551	4696	634	6876	1428	1580	412	765	4855	1169	3912	1037	917	9147	1778	1058	4376	15	69	13	16	37	18	46	64	71	43	32	78	40	9	19	29	6	47	15	hsa:55220	kelch domain containing 8A
ZCCHC12	27711.9	386.291	6.16467	0	4112	2312	7994	45926	5402	23244	6033	15137	8953	14853	27819	135406	69860	67013	4831	26552	35929	9342	10258	10	63	56	50	117	20	65	67	178	585	243	5361	385	102	396	67	17	71	38	hsa:170261	Zinc finger CCHC domain-containing protein 12
TMPRSS11E	218.953	3.08297	6.15016	0	332	540	286	5	260	118	194	42	75	23	4	18	94	20	89	416	29	935	583	2	1	0	0	1	0	0	3	17	8	1	3	2	0	16	0	0	6	0	hsa:28983	Transmembrane protease serine 11E
HMGA2	3667.5	52.4738	6.12705	0	1722	1640	2323	3784	1251	9944	4537	3347	1146	4047	3006	3382	4858	4600	1255	2351	3136	1076	11007	5	7	7	6	35	52	28	5	101	238	29	277	23	18	115	10	13	56	27	hsa:8091	High mobility group protein HMGI-C
SOX11	77.9141	1.12497	6.11393	0	163	94	90	125	26	109	30	25	20	47	53	110	41	166	48	65	95	132	21	1	0	2	0	1	3	0	1	2	3	0	0	0	2	5	0	0	0	2	hsa:6664	Transcription factor SOX-11
LOC101929371	73.9921	1.07948	6.09896	0	43	75	119	0	33	275	13	16	6	0	9	0	55	9	7	120	23	13	569	0	0	1	2	6	0	0	1	1	0	0	1	0	0	1	3	0	1	4	hsa:101929371	uncharacterized LOC101929371
SLC22A31	2034.14	29.9639	6.08505	0	1429	1408	1162	2947	2205	2764	2338	2351	941	2434	1532	1530	3988	2794	1488	1177	1596	1153	2418	3	2	14	1	8	4	54	16	31	148	26	135	44	12	82	4	1	9	5	hsa:146429	Putative solute carrier family 22 member 31
LIPH	2826.92	42.9935	6.03897	0	2644	3043	2344	2811	3688	2136	2719	2283	2323	3179	2793	2950	3196	3242	2353	2608	1853	3645	2496	5	10	9	12	28	2	22	18	73	204	21	188	36	7	170	7	3	19	22	hsa:200879	Mutant lipase H
KLK6	117.278	1.79992	6.02586	0	32	11	57	1	60	19	7	304	720	51	53	23	184	104	21	91	282	25	6	1	4	0	2	0	2	0	1	7	3	4	7	1	0	1	0	0	2	0	hsa:5653	Kallikrein 6 (Neurosin, zyme), isoform CRA_b
SLC34A2	140720	2170.5	6.01866	0	205054	261534	212813	12636	279513	24600	69859	254544	282163	260370	22292	39048	104922	21433	168928	37069	41191	199586	15146	542	3330	1815	869	1143	1090	1810	5191	2754	7497	1126	2666	899	1307	5007	543	161	2576	1139	hsa:10568	cDNA FLJ78634, highly similar to Homo sapiens solute carrier family 34 (sodium phosphate), member 2 (SLC34A2), mRNA
B3GNT3	2502.34	38.6156	6.01795	0	2385	4279	2530	1229	3580	1201	2930	2677	4174	4392	1091	76	3552	617	2615	788	302	5281	1761	2	4	27	8	15	2	37	69	54	157	29	57	43	32	148	11	6	36	15	hsa:10331	cDNA PSEC0159 fis, clone PLACE1008994, highly similar to UDP-GlcNAc:betaGalbeta-1,3-N-acetylglucosaminyltransferase 3 (EC 2.4.1.-)
TRPC5	2084.34	33.3021	5.96783	0	987	346	141	3417	150	2363	106	652	219	2161	3153	9696	1273	9611	714	909	2890	11	569	2	2	1	4	12	4	5	0	17	131	17	389	15	11	62	3	2	3	1	hsa:7224	Transient receptor potential cation channel, subfamily C, member 5 variant
IVL	118.806	1.90983	5.95902	0	55	363	160	31	240	317	225	85	70	15	33	5	10	24	34	292	1	9	229	0	0	3	0	3	0	3	0	6	3	3	5	2	0	7	0	0	2	1	hsa:3713	Involucrin
RPS29P11	25.6388	0.414694	5.95014	0	39	39	55	1	42	5	13	34	57	57	5	11	16	5	31	4	16	29	1	0	0	0	0	0	0	0	1	1	2	0	0	0	1	3	0	0	0	0		ribosomal protein S29 pseudogene 11
GAP43	554.931	9.23561	5.90896	0	179	173	337	87	81	2538	130	375	82	79	96	30	2490	51	93	441	518	877	1677	3	0	8	0	52	4	5	16	6	1	5	14	6	5	7	4	3	26	14	hsa:2596	Neuromodulin
CSF2	102.871	1.72907	5.89469	0	96	126	122	36	98	362	112	104	79	61	38	43	132	36	53	100	121	52	129	0	0	2	0	2	0	1	1	4	2	3	3	0	1	4	0	0	10	1	hsa:1437	Granulocyte-macrophage colony-stimulating factor
FUT3	68.4781	1.1696	5.87156	0	40	64	53	23	154	56	219	16	96	68	9	3	92	6	61	30	4	190	84	0	1	0	1	2	2	0	0	2	2	1	3	0	0	5	0	0	3	1	hsa:2525	Galactoside 3(4)-L-fucosyltransferase
LOC101929303	79.3536	1.36521	5.8611	0	34	99	118	141	92	31	8	15	76	84	38	36	96	103	47	88	249	31	85	0	2	0	0	1	0	0	0	4	3	3	7	1	0	5	0	0	1	0
KLK12	195.1	3.3947	5.84478	0	299	4	93	7	53	9	2	460	316	33	27	1574	22	221	169	138	98	4	28	0	0	0	0	0	1	1	2	1	3	7	12	2	2	33	0	1	0	2	hsa:43849	Kallikrein 12, isoform CRA_c
ST6GALNAC5	939.552	16.4452	5.83624	0	1342	1509	519	74	2864	70	3624	169	1364	181	38	25	1147	84	1075	709	222	2048	337	6	9	14	10	13	7	38	19	44	16	9	23	18	4	49	6	1	17	17	hsa:81849	cDNA FLJ38439 fis, clone FEBRA2016739, highly similar to Alpha-N-acetylgalactosaminidealpha-2,6-sialyltransferase 5 (EC 2.4.99.-)
HPCAL4	2373.47	42.0669	5.81816	0	899	598	696	622	117	2359	427	936	966	2303	825	10035	2221	12084	363	1428	5844	478	1168	16	11	36	35	32	13	47	65	36	82	20	189	67	20	42	35	22	22	35	hsa:51440	cDNA FLJ61110, highly similar to Hippocalcin-like protein 4
KLK11	1103.21	19.5617	5.81754	0	2188	376	82	83	1409	151	1	2363	1200	10	626	4000	34	2967	1761	1538	1220	96	92	2	0	0	2	5	2	1	15	9	0	28	108	9	3	197	3	0	0	3	hsa:11012	Kallikrein-11
LINC00617	64.6782	1.18194	5.77406	0	0	0	0	561	0	230	0	0	0	0	465	1	0	2	3	3	2	2	2	0	0	1	0	2	1	1	6	0	1	5	1	2	1	0	0	0	0	1	hsa:100507043	TCL1 upstream neural differentiation-associated RNA
VGLL1	60.1475	1.10174	5.77065	0	44	53	53	4	199	0	86	11	85	79	11	0	5	9	123	13	10	317	1	0	0	1	0	0	0	0	0	1	10	1	0	0	0	9	0	0	0	0	hsa:51442	Transcription cofactor vestigial-like protein 1
KLK10	3802.14	69.6871	5.76978	0	3029	3372	5839	198	3188	1248	496	4749	5361	6622	539	12291	5712	4429	1777	3825	2364	3275	894	24	38	47	27	66	29	65	71	33	168	33	356	52	20	138	37	4	41	124	hsa:5655	Kallikrein 10, isoform CRA_a
RXRG	4698.13	88.0729	5.73724	0	3223	2922	2134	7427	2680	6586	2247	6429	2618	4491	5173	8479	4574	8665	1720	5683	6361	447	5250	42	57	36	96	166	35	65	37	122	227	99	359	37	58	150	73	48	23	19	hsa:6258	Retinoic acid receptor RXR-gamma
ZCCHC16	631.863	12.0156	5.71663	0	507	259	41	1211	123	833	150	284	175	795	972	1826	713	1641	237	493	1264	15	337	1	2	2	8	8	3	6	3	7	45	9	89	6	1	46	4	1	1	0	hsa:340595	Zinc finger CCHC domain-containing protein 16
FN1	543612	10344.8	5.7156	0	1102644	1283331	707110	89030	1409930	315674	495932	395305	863473	561137	53665	66618	240074	208643	434165	332106	84486	1063470	149977	3626	5741	8886	3637	16427	3514	11456	9371	20227	18649	6566	18150	13224	4843	26056	5520	4984	13164	8203	hsa:2335	Fibronectin 1, isoform CRA_n
MUC21	937.382	18.0324	5.69998	0	114	534	105	221	1261	241	159	2727	1032	1594	166	2334	619	2473	567	584	318	1590	161	2	0	0	1	16	0	2	3	29	103	10	89	2	3	63	0	0	39	0	hsa:394263	Mucin-21
PRMT8	214.512	4.218	5.66836	0	1	5	1	132	586	14	701	4	18	1	37	7	1996	36	4	41	184	239	1	7	2	3	3	4	6	13	0	3	2	5	3	0	8	1	9	10	3	2	hsa:56341	Protein arginine N-methyltransferase 4 variant
SYTL5	2023.56	39.9505	5.66253	0	2214	1285	1063	3105	1410	2620	1711	915	621	1651	872	2847	3559	2758	2063	568	2130	2669	3758	19	14	15	24	8	43	8	10	66	111	15	235	23	23	125	12	16	19	12	hsa:94122	Synaptotagmin-like protein 5
OPCML	730.777	14.624	5.64302	0	8	11	24	3027	28	3618	690	8	5	13	255	25	35	4	7	346	2	25	5822	7	6	15	6	23	8	12	40	9	10	24	45	5	16	11	19	5	14	7	hsa:4978	Opioid-binding protein/cell adhesion molecule
CPNE4	705.912	14.1309	5.64257	0	89	266	64	6868	752	124	983	32	134	13	1232	11	29	10	376	164	22	1674	777	2	3	8	13	44	6	6	8	44	7	21	18	17	1	52	13	4	8	2	hsa:131034	Copine-4
GRM4	179.184	3.74224	5.5814	0	165	28	86	5	487	3	22	348	254	181	29	774	222	300	167	19	69	60	12	1	4	1	1	3	2	4	8	1	3	4	28	4	0	3	1	2	3	0	hsa:2914	cDNA FLJ78562, highly similar to Homo sapiens glutamate receptor, metabotropic 4 (GRM4), mRNA
LOC101929415	93.665	1.98689	5.55893	0	0	0	2	2	1628	0	0	0	0	1	1	0	0	0	4	1	0	2	1	3	0	0	3	5	0	1	2	1	3	2	2	1	3	3	3	2	3	2	hsa:101929415	uncharacterized LOC101929415
LOC100507175	185.68	4.08967	5.50469	0	132	91	151	52	173	36	270	28	122	44	72	57	354	89	270	269	328	883	58	2	2	1	2	2	2	1	1	9	8	1	12	4	9	10	7	0	6	2	hsa:100507175	uncharacterized LOC100507175
CLDN16	6868.03	158.654	5.43594	0	7256	2691	3248	14643	4246	3952	8942	5577	9525	10607	18554	1884	898	1255	3714	13518	3055	13359	1540	40	94	154	52	60	60	97	108	455	623	166	434	139	59	278	93	12	95	107	hsa:10686	Claudin-16
ESPN	283.279	6.66993	5.40841	0	33	102	38	111	148	155	406	498	526	201	371	828	175	748	64	34	664	18	71	0	3	7	4	4	4	6	3	16	14	15	26	11	2	12	1	2	0	2	hsa:83715	Espin
CITED1	8704.42	205.854	5.40206	0	11026	7007	6224	6035	1884	9467	494	17152	9600	19850	7242	11937	3556	9702	2994	13176	16388	1066	3533	37	256	70	87	274	136	167	57	249	1125	105	376	95	51	484	223	139	46	87	hsa:4435	Cbp/p300-interacting transactivator, with Glu/Asp-rich carboxy-terminal domain, 1, isoform CRA_b
GJB3	660.208	16.0988	5.3579	0	1019	466	355	251	711	884	604	760	480	731	446	964	672	929	393	605	1033	522	347	3	3	30	3	5	8	15	22	4	35	2	66	44	7	44	2	5	10	8	hsa:2707	Gap junction beta-3 protein
LOC653354	18.4228	0.453691	5.34364	0	9	3	7	10	3	31	1	15	6	3	16	66	17	73	8	17	58	0	2	2	0	1	0	0	0	1	0	0	0	0	0	2	0	2	0	1	0	0
LCN2	1590.26	39.2572	5.34016	0	2361	3389	1086	148	2100	312	3173	2091	2425	362	127	62	245	78	2042	737	522	6926	839	13	22	44	34	55	12	43	27	76	69	10	31	30	21	106	13	18	109	34	hsa:3934	Neutrophil gelatinase-associated lipocalin
COMP	2148.59	55.0506	5.28649	0	1884	3946	7142	3959	727	4836	27	139	128	2089	1506	19	650	244	3839	5570	789	256	2761	6	23	63	21	30	2	16	135	66	44	25	97	96	15	72	98	31	167	47	hsa:1311	cDNA FLJ78437, highly similar to Homo sapiens cartilage oligomeric matrix protein (COMP), mRNA
ELFN2	271.462	7.19059	5.23849	0	172	22	280	15	828	16	352	23	76	23	73	499	1048	373	144	420	243	431	22	3	0	9	0	4	4	8	25	0	3	5	37	14	4	5	0	2	10	5	hsa:114794	Protein phosphatase 1 regulatory subunit 29
TINCR	264.523	7.10814	5.21778	0	262	602	71	4	327	5	59	16	746	285	3	464	119	373	330	470	125	537	31	1	3	6	5	4	3	6	7	1	8	6	31	9	1	35	5	3	6	0	hsa:257000	tissue differentiation-inducing non-protein coding RNA
NGEF	2611.05	72.9765	5.16105	0	2328	3084	2825	1476	4333	1659	1806	2903	4607	4028	548	2374	2002	2618	2023	1579	2319	3299	1621	23	13	45	81	300	23	81	63	90	177	26	156	18	41	134	37	47	67	18	hsa:25791	cDNA FLJ59455, highly similar to Homo sapiens neuronal guanine nucleotide exchange factor (NGEF), mRNA
STRA6	1191.36	33.5407	5.15055	0	853	1232	3015	2598	1752	1123	89	300	461	1725	481	562	1002	1510	812	1255	1874	266	1236	7	10	63	21	23	10	14	79	32	72	23	74	58	13	61	7	6	39	34	hsa:64220	cDNA FLJ31563 fis, clone NT2RI2001449, highly similar to Homo sapiens stimulated by retinoic acid gene 6 homolog (STRA6), mRNA
HCN4	217.292	6.22033	5.1265	0	551	301	252	71	608	36	196	351	306	156	28	145	111	178	219	75	89	201	50	2	3	21	5	2	8	14	9	5	10	1	5	10	4	2	5	0	6	9	hsa:10021	Potassium/sodium hyperpolarization-activated cyclic nucleotide-gated channel 4
BRINP2	168.678	4.85323	5.11919	0	157	188	152	65	191	502	90	43	16	9	31	31	173	273	24	302	111	86	712	5	1	1	5	11	3	5	6	12	5	4	13	0	4	9	2	0	3	6	hsa:57795	BMP/retinoic acid-inducible neural-specific protein 2
REN	71.1047	2.06177	5.10799	0	87	35	32	32	50	57	19	133	68	75	24	196	31	121	32	95	155	14	44	2	1	0	1	1	2	3	1	2	6	2	9	2	1	5	2	0	0	1	hsa:5972	Kidney mRNA for renin (aa 105-401)
C2CD4A	447.441	12.9998	5.10514	0	847	1076	799	7	649	89	282	530	1103	860	70	115	202	21	629	81	149	488	27	13	6	13	5	7	3	45	10	7	25	12	8	28	30	12	8	6	9	9	hsa:145741	C2 calcium-dependent domain-containing protein 4A
ABCC11	286.447	8.44566	5.08391	0	13	11	12	2067	4	949	31	223	21	52	710	553	59	212	5	101	131	23	309	8	10	12	14	10	4	7	5	12	5	4	14	10	7	9	9	8	12	5	hsa:85320	ATP-binding cassette, sub-family C (CFTR/MRP), member 11, isoform CRA_a
COL10A1	2002.85	59.115	5.08239	0	1869	7902	9589	878	705	2055	47	258	20	962	899	8	80	42	2959	4784	684	226	3342	67	101	118	52	50	57	38	29	48	62	77	136	63	37	31	82	33	42	34	hsa:1300	Collagen alpha-1(X) chain
LAMB3	12399.3	368.437	5.0727	0	7763	14495	21210	13201	16138	24124	10130	7342	8056	18912	8750	5331	11004	15543	3956	19433	12821	3259	8296	131	175	1077	113	343	140	541	568	204	802	376	693	866	151	275	97	49	255	323	hsa:3914	Laminin subunit beta-3
KRT15	327.477	9.73236	5.07246	0	218	194	181	177	550	588	613	279	172	196	154	67	572	152	218	218	232	377	916	3	4	3	1	8	5	6	18	6	24	14	22	13	18	24	2	1	12	5	hsa:3866	cDNA FLJ16494 fis, clone CTONG3004576, highly similar to Keratin, type I cytoskeletal 15
SAA2	102.734	3.16229	5.0218	0	2	9	16	3	28	34	1874	1	1	3	1	1	2	0	5	5	5	0	57	1	1	1	0	11	6	9	6	2	2	0	1	10	2	1	4	0	2	2	hsa:6289	Serum amyloid A protein
FAM178B	126.338	3.90179	5.01701	0	110	90	78	160	34	420	48	168	183	189	135	78	25	39	52	81	102	30	300	2	2	7	4	4	2	5	5	7	5	1	6	7	4	9	1	1	2	2	hsa:51252	family with sequence similarity 178, member B
PRSS3	121.701	3.79967	5.00133	0	7	9	14	18	6	369	18	9	6	6	124	31	30	8	6	940	693	21	16	3	1	0	3	5	2	4	5	2	3	5	5	3	5	3	5	5	11	4	hsa:5646	PRSS3 protein
LOC129026	218.734	6.85365	4.99616	0	209	9	112	172	144	251	13	397	30	45	1462	225	134	215	26	106	418	26	119	19	5	6	5	4	5	4	3	4	7	18	10	7	5	11	6	8	3	5		gamma-glutamyltransferase-like activity 1 pseudogene
GPR115	54.0146	1.71412	4.97781	0	60	143	96	0	57	23	99	8	28	11	2	1	32	5	32	68	7	323	8	1	0	0	1	4	0	1	0	3	5	1	3	3	1	3	0	0	8	0	hsa:221393	Probable G-protein coupled receptor 115
PLA2G12B	192.109	6.19361	4.955	0	125	64	25	118	89	115	9	648	145	338	88	778	43	509	91	26	142	1	99	4	6	2	2	11	4	3	2	6	26	3	25	9	5	5	5	2	2	1	hsa:84647	Group XIIB secretory phospholipase A2-like protein
RPSAP52	58.8593	1.92256	4.93617	0	27	49	42	28	30	182	78	28	34	30	33	33	70	50	29	91	47	25	196	1	1	0	2	2	3	1	0	1	5	1	4	3	1	3	2	4	2	2	hsa:204010	ribosomal protein SA pseudogene 52
LRP4	15042.9	494	4.92843	0	8410	5723	5664	41716	7020	40926	7450	9613	5947	17458	24058	20170	10427	28739	7260	6314	9089	3981	22671	392	611	345	348	679	345	385	182	454	1360	429	1367	227	381	738	592	252	447	213	hsa:4038	Low density lipoprotein receptor-related protein 4, isoform CRA_a
LOC101929306	108.419	3.58493	4.91853	0	169	82	243	4	352	18	108	27	108	40	4	3	59	50	174	125	10	411	12	0	4	2	5	5	2	4	7	1	2	9	5	3	8	3	0	2	7	0
ZNF560	70.9704	2.35443	4.91377	0	3	1	0	118	94	10	6	0	20	5	100	426	304	44	18	0	91	50	45	2	0	2	1	1	1	2	2	0	2	5	17	1	2	2	1	1	2	3	hsa:147741	Zinc finger protein 560
HOXD1	236.991	7.89938	4.90695	0	43	16	25	29	142	1043	22	35	8	152	27	38	402	46	18	2203	54	7	218	1	0	4	6	14	3	11	14	3	5	9	26	13	4	11	4	10	11	5	hsa:3231	Homeobox D1
TCN1	189.312	6.34406	4.89921	0	10	49	21	26	41	1137	1639	4	7	3	49	0	16	3	13	93	10	27	524	0	2	14	0	5	2	2	46	3	2	1	5	19	1	3	0	2	1	6	hsa:6947	Transcobalamin-1
LOC643709	50.6855	1.7168	4.88378	0	50	69	27	5	42	56	8	36	93	34	6	267	10	70	34	48	34	2	40	0	0	2	1	4	1	3	5	1	0	0	7	5	1	1	0	0	0	2		macrophage expressed 1 pseudogene
KRT16	55.2827	1.87423	4.88246	0	2	10	101	8	22	423	328	0	2	14	7	0	0	0	70	32	4	30	12	0	1	1	1	5	0	1	0	2	3	0	2	3	5	7	0	0	6	0	hsa:3868	Keratin, type I cytoskeletal 16
AZU1	39.7735	1.34862	4.88226	0	29	31	73	0	97	218	0	1	6	2	1	7	97	0	5	143	4	16	14	1	3	3	1	1	0	1	2	3	1	1	4	1	0	1	1	0	2	0	hsa:566	Azurocidin
CACNG4	223.932	7.77455	4.84816	0	348	168	465	9	722	35	223	75	234	80	18	10	129	100	370	248	18	843	30	0	11	11	7	11	3	13	12	3	2	16	7	6	14	9	1	4	20	0	hsa:27092	Voltage-dependent calcium channel gamma subunit
PPP1R1B	501.191	17.6602	4.82679	0	305	137	289	422	825	562	135	797	184	93	238	739	896	1218	298	272	790	141	880	3	4	13	4	111	20	12	16	26	12	12	40	2	9	16	29	7	10	2	hsa:84152	Protein phosphatase 1, regulatory (Inhibitor) subunit 1B (Dopamine and cAMP regulated phosphoprotein, DARPP-32), isoform CRA_a
IL1RL1	1167.97	41.1687	4.82631	0	705	1442	342	39	2748	58	1415	86	494	203	17	64	2527	127	921	3537	325	6604	101	26	60	29	28	55	14	30	23	47	62	9	67	37	43	43	60	22	110	38	hsa:9173	Interleukin 1 receptor-like 1 isoform 1
C19orf59	315.828	11.1485	4.82421	0	272	473	598	8	481	1751	69	92	98	35	6	6	478	18	162	641	58	105	529	6	9	3	1	26	1	13	17	32	15	6	14	1	6	48	3	3	10	2	hsa:199675	Mast cell-expressed membrane protein 1
METTL7B	2555.59	90.3579	4.82186	0	1543	2095	1522	1964	1178	3323	879	3972	2716	4553	3065	3466	2116	5433	930	815	4274	2012	897	43	82	52	52	175	81	65	45	75	249	61	211	49	69	239	106	25	69	33	hsa:196410	Methyltransferase-like protein 7B
SFTPB	41387.3	1484.11	4.80152	0	17540	60921	74622	4271	98712	96546	49444	7566	49861	19207	3219	7996	82687	7137	67139	26563	17455	9946	63195	184	605	3031	227	662	312	1991	3046	736	572	972	1496	10141	1453	385	96	73	402	1967	hsa:6439	Truncated surfactant pulmonary-associated protein B
KCNQ3	1829.1	67.2405	4.76566	0	3222	2480	1831	559	3183	1499	2873	1162	1006	764	896	793	2824	758	1912	1608	1267	3808	1444	43	41	99	45	59	43	91	115	70	80	34	96	76	54	79	42	35	90	108	hsa:3786	Potassium voltage-gated channel subfamily KQT member 3
DPP4	11579.4	430.083	4.7508	0	6573	10251	8353	15851	11097	13949	14039	7204	10473	13525	13846	16528	15941	11072	12223	4320	6646	10866	12662	226	125	322	201	591	212	426	773	394	721	352	1087	585	363	770	287	102	379	442	hsa:1803	Dipeptidyl peptidase 4
CEACAM6	568.953	21.2202	4.7448	0	297	257	688	61	980	521	2700	168	832	626	36	11	202	46	990	167	16	1135	900	0	0	5	10	20	2	13	12	90	96	10	22	14	6	73	2	2	36	5	hsa:4680	Carcinoembryonic antigen-related cell adhesion molecule 6
NPW	170.313	6.40504	4.73284	0	267	38	160	20	48	76	20	140	92	150	75	326	408	413	59	48	720	81	6	2	8	7	2	8	5	13	9	4	5	4	13	5	5	10	3	3	9	9	hsa:283869	Uncharacterized protein
GPR87	44.8241	1.68598	4.73261	0	6	71	36	1	16	85	365	0	12	2	5	1	40	1	18	40	41	80	40	0	2	1	1	0	0	1	3	1	4	0	1	13	0	1	0	0	3	1	hsa:53836	G-protein coupled receptor 87
TMEM132D	265.394	10.2308	4.69714	0	53	98	62	269	75	691	177	45	106	84	986	217	1023	155	96	411	45	105	346	5	3	5	6	19	24	3	2	29	18	12	19	14	9	10	15	0	3	6	hsa:121256	Transmembrane protein 132D
SERPINA1	74573.8	2940.6	4.66448	0	108499	84725	77166	38716	64480	94535	49519	165128	75270	67999	31349	26770	85868	34772	52386	124395	70308	40677	63838	1609	1621	5079	2126	2584	1271	3174	5521	2793	4081	1809	3746	6644	1921	4413	1255	1504	1386	4142	hsa:5265	Serpin peptidase inhibitor, clade A (Alpha-1 antiproteinase, antitrypsin), member 1, isoform CRA_a
PVRL4	1306.03	51.9149	4.65289	0	1951	2112	1330	143	1425	876	752	1711	1700	1678	244	1678	779	1608	1061	1079	1222	1736	684	42	60	48	28	35	23	22	91	62	84	25	117	73	30	123	30	17	22	68	hsa:81607	Nectin-4
CHI3L1	20235.2	805.127	4.65151	0	34774	38366	9595	19721	8004	83569	7249	69913	6528	8740	8440	1890	11373	3641	4824	18769	10112	2817	16671	105	2103	1023	167	794	200	1206	2261	721	844	299	211	1664	2424	279	40	47	44	684	hsa:1116	Chitinase 3-like 1 (Cartilage glycoprotein-39), isoform CRA_a
CXCL17	582.215	23.219	4.64817	0	1070	1077	1006	126	970	275	297	879	1730	588	34	28	213	89	407	171	689	475	276	4	14	38	29	32	16	9	34	32	32	12	10	39	24	38	5	6	24	49	hsa:284340	VEGF coregulated chemokine 1
CYP26A1	50.2612	2.00807	4.64556	0	25	246	291	43	20	44	1	6	5	4	46	0	2	0	21	94	16	3	66	0	0	3	0	0	4	4	7	3	1	1	3	7	0	1	0	2	0	2	hsa:1592	Cytochrome P450 26A1
IGFL2	459.141	18.5743	4.62756	0	136	722	398	380	78	2105	411	139	53	17	90	34	27	203	97	1550	289	8	1934	1	0	17	4	19	5	48	20	51	8	9	66	21	6	45	1	0	20	24	hsa:147920	Insulin growth factor-like family member 2
CDH4	501.278	20.6113	4.6041	0	671	280	909	38	150	682	146	388	417	1136	95	1416	334	408	370	184	729	729	135	16	24	27	7	15	16	50	5	36	31	26	24	13	11	29	19	8	20	28	hsa:1002	Cadherin-4
TENM1	3197.33	132.155	4.59656	0	839	1144	1230	4171	1763	4127	1774	1957	1513	3046	3693	9763	4836	6933	3069	1613	4134	1259	2982	125	61	105	39	101	104	128	47	150	223	109	448	128	130	228	164	142	105	85	hsa:10178	ODZ1 protein
ECM1	6966.99	289.938	4.58672	0	482	731	1256	59596	876	23177	1811	932	281	2156	9110	2806	5981	962	950	1119	372	604	20743	201	279	379	326	577	191	294	315	152	295	281	285	299	291	273	296	238	505	164	hsa:1893	cDNA, FLJ79289, highly similar to Extracellular matrix protein 1
LOC101928097	116.745	4.94027	4.56263	0	173	65	201	11	33	151	41	81	98	260	23	328	71	97	87	37	175	182	35	6	6	5	2	5	4	10	1	12	4	6	9	3	1	6	3	2	5	7
CXCL5	181.281	7.72519	4.55252	0	81	285	562	5	773	92	70	13	164	24	4	7	53	13	869	157	16	121	41	1	0	1	1	18	0	3	6	55	2	2	3	4	1	25	2	1	17	8	hsa:6374	C-X-C motif chemokine 5
LINC00511	15.867	0.681888	4.54035	0	5	27	18	4	32	15	41	1	12	4	3	1	16	2	10	25	5	26	49	0	1	0	0	3	0	1	2	1	2	0	1	0	0	0	1	0	1	0	hsa:400619	long intergenic non-protein coding RNA 511
MYBPH	103.968	4.48067	4.53628	0	72	74	47	89	39	509	37	151	14	15	63	12	161	75	16	197	253	14	95	2	1	4	2	37	3	7	11	4	2	0	0	4	3	1	0	0	0	5	hsa:4608	Myosin-binding protein H
LOC646862	76.0862	3.27923	4.53621	0	60	117	103	6	140	9	62	77	97	64	28	70	44	69	148	46	44	163	45	1	4	6	2	0	2	3	11	4	2	1	7	5	5	2	0	0	6	1
SLC6A14	276.474	11.9518	4.53185	0	273	171	447	11	287	118	1627	196	167	92	13	2	10	9	486	175	19	197	921	6	0	18	1	1	2	9	28	25	22	2	16	26	13	21	8	3	13	16	hsa:11254	cDNA FLJ51458, highly similar to Sodium- and chloride-dependent neutral andbasic amino acid transporter B(0+)
ICAM5	956.019	41.3759	4.53018	0	626	1303	746	382	1034	418	775	909	1409	1195	641	1714	1469	1383	725	514	939	857	468	10	53	17	9	33	27	55	59	70	47	34	108	92	36	39	32	12	33	34	hsa:7087	Intercellular adhesion molecule 5, telencephalin
UNC5B-AS1	82.4655	3.5892	4.52206	0	46	98	51	58	112	109	181	92	51	18	75	36	117	49	40	86	101	45	166	0	2	3	3	8	2	7	5	3	7	3	7	3	1	7	3	0	3	3	hsa:728978	UNC5B antisense RNA 1
GRHL3	257.756	11.3006	4.51153	0	331	639	198	204	325	117	411	240	148	215	110	109	198	162	298	173	69	522	281	0	8	6	13	11	5	12	17	14	24	10	5	12	4	29	7	8	21	12	hsa:57822	Grainyhead-like protein 3 homolog
SFN	840.832	36.9114	4.50968	0	1651	2229	1570	173	694	834	999	1987	455	489	310	76	245	109	402	818	218	1061	914	8	55	30	31	47	9	39	76	28	46	33	31	96	27	23	14	7	72	31	hsa:2810	14-3-3 protein sigma
CLDN1	23386	1066.46	4.45474	0	21034	21809	17863	32752	38096	22708	36330	16598	19102	13874	28476	3815	43210	12339	11573	28471	15871	30683	20276	313	2339	1164	478	1259	531	1604	1481	869	1076	821	1422	1104	903	689	977	90	1508	1812	hsa:9076	Claudin-1
NT5C1A	85.1856	3.90857	4.4459	0	5	13	27	68	11	218	13	45	28	55	53	214	56	427	7	58	183	18	98	1	1	7	4	7	2	1	8	4	4	7	10	3	9	3	0	1	4	0	hsa:84618	Cytosolic 5'-nucleotidase 1A
TACSTD2	20372.3	938.804	4.43964	0	28723	39725	26295	2896	35127	4202	14603	7094	19431	12436	4387	22852	12086	39069	20906	29518	32781	20617	3274	376	3986	385	663	765	453	534	413	809	1448	696	1939	492	647	2917	352	181	664	259	hsa:4070	Tumor-associated calcium signal transducer 2
GPR37	133.572	6.28129	4.41041	0	34	40	27	67	66	789	263	5	2	2	127	10	489	1	16	40	16	9	527	8	9	5	3	7	7	9	5	3	3	7	10	7	9	4	2	3	9	12	hsa:2861	Prosaposin receptor GPR37
GDF15	3069.26	145.044	4.40333	0	3135	6984	5978	905	2447	600	1859	2316	3783	5811	739	354	559	535	3610	1052	913	13259	1103	36	213	27	124	55	81	101	84	180	479	38	86	64	195	678	44	9	261	69	hsa:9518	Growth/differentiation factor 15
CBLN1	2827.07	135.079	4.38743	0	1092	878	1179	3148	3568	876	530	3761	1180	5760	962	3616	6571	7345	571	586	1111	3396	5580	75	198	206	55	215	217	88	28	191	364	110	260	17	128	136	57	225	51	40	hsa:869	Cerebellin-1
LRRC52	13.672	0.669418	4.35217	0	14	22	13	14	9	32	9	15	24	12	8	9	5	8	11	17	8	3	18	0	1	0	4	2	0	1	0	1	0	0	1	2	0	0	0	0	0	1	hsa:440699	Leucine-rich repeat-containing protein 52
LOC100996266	29.7945	1.46765	4.34347	0	13	23	10	0	10	9	32	7	12	18	5	10	15	66	39	101	56	22	113	0	1	0	0	0	1	2	0	2	8	0	1	0	1	11	0	0	0	2
BIRC7	317.239	15.6434	4.34194	0	618	12	146	56	590	87	26	1339	553	458	57	11	56	310	1189	12	26	39	18	7	1	8	1	8	2	6	14	21	22	6	3	13	6	171	5	2	2	7	hsa:79444	Baculoviral IAP repeat-containing protein 7
SCEL	6043.15	298.363	4.34016	0	4308	5949	3891	2393	3192	4734	6055	2035	2744	4406	9937	4830	7461	5962	3929	13681	6953	7201	13873	144	246	118	295	207	282	167	62	832	658	388	732	98	308	638	198	81	231	200	hsa:8796	Sciellin
ESM1	873.028	44.045	4.30898	0	208	213	208	1170	1149	1264	289	124	992	938	891	2289	1285	449	334	447	2606	669	714	14	49	24	40	56	49	51	16	124	73	46	52	38	21	51	38	46	28	45	hsa:11082	Endothelial cell-specific molecule 1, isoform CRA_a
XKRX	512.35	26.8807	4.25248	0	353	423	380	401	549	365	348	423	410	563	217	1114	1309	626	426	374	320	342	517	15	21	46	14	14	19	31	65	32	27	19	56	51	12	23	7	16	15	32	hsa:402415	XK-related protein 2
EPHA10	514.773	27.2026	4.24212	0	1059	882	605	113	657	307	209	913	488	155	58	275	425	351	344	938	804	479	310	23	17	18	32	28	13	24	64	19	24	19	41	43	36	48	25	9	13	26	hsa:284656	Ephrin type-A receptor 10
CDH3	4695.67	248.153	4.24203	0	2856	4213	4948	3887	5239	8252	6534	3832	3012	5086	4499	5149	9598	4245	2915	3721	3258	2356	3547	85	272	700	146	184	111	429	357	97	274	216	337	619	142	180	121	66	211	256	hsa:1001	cDNA FLJ50795, highly similar to Cadherin-3
AHNAK2	6437.78	359.281	4.16338	0	15860	4360	8269	1356	8968	7055	3597	7400	17066	12575	2351	1289	5947	1187	3150	2505	1040	8539	3498	275	310	348	342	671	277	476	418	360	604	319	564	195	297	372	375	323	316	173	hsa:113146	Protein AHNAK2
PCSK2	23876.6	1347.41	4.14733	0	5445	10129	23482	123265	7847	48872	23729	20698	16528	23829	14217	19602	29590	15088	18800	4470	437	6327	36101	382	586	678	1458	452	515	1530	1363	499	1853	548	1675	5265	360	656	2482	84	5178	624	hsa:5126	Neuroendocrine convertase 2
STMN2	321.785	18.5565	4.1161	0	147	158	111	461	11	384	74	316	3	126	966	2	47	74	280	1865	226	467	416	0	0	42	3	8	1	2	30	25	17	9	22	62	0	48	4	6	1	76	hsa:11075	Stathmin-2
KCNJ2	2449.15	142.241	4.10587	0	2086	844	969	4580	886	5388	2176	1068	544	533	2611	1141	5678	1434	592	4249	2470	616	8348	100	91	127	86	171	134	152	123	143	116	170	219	220	145	260	102	94	217	108	hsa:3759	Inward rectifier potassium channel 2
EREG	74.438	4.3474	4.09781	0	55	142	120	4	6	113	60	13	12	18	6	7	26	5	18	276	238	214	64	2	0	1	1	4	1	3	5	12	3	13	5	0	4	19	3	1	8	0	hsa:2069	Proepiregulin
C1QL1	230.817	13.5104	4.09461	0	506	57	55	17	242	142	59	236	245	65	171	353	290	695	205	284	605	13	26	6	10	15	26	11	4	8	16	8	4	19	35	11	8	35	8	10	18	11	hsa:10882	C1q-related factor
SIGLEC15	244.094	14.5962	4.06377	0	209	79	148	305	505	382	166	120	197	86	743	54	1054	76	105	20	202	63	36	5	30	43	8	8	6	16	31	8	20	21	7	25	23	5	1	2	6	13	hsa:284266	Sialic acid-binding Ig-like lectin 15
KISS1R	58.7306	3.54519	4.05018	0	18	25	78	41	48	48	19	45	75	68	101	44	50	105	46	141	72	35	33	1	1	1	1	3	0	5	9	1	11	1	6	12	1	7	2	1	0	5	hsa:84634	KiSS-1 receptor
CLDN2	531.91	33.0633	4.00788	0	605	153	668	661	27	829	142	482	133	126	399	350	173	468	86	1730	2755	25	172	22	6	23	21	51	9	19	36	47	40	9	149	36	23	63	25	8	26	38	hsa:9075	Claudin-2
MMP11	1443.85	90.3831	3.99773	0	2125	5051	6222	553	1006	2265	395	688	228	1074	890	269	460	248	1756	1114	807	640	879	33	63	93	69	98	64	88	214	76	90	56	110	166	67	89	64	53	125	110	hsa:4320	Matrix metallopeptidase 11 (Stromelysin 3), isoform CRA_b
FRMD5	585.933	37.5622	3.96338	0	1249	1563	1195	278	1200	252	826	454	619	458	211	31	19	26	533	345	170	501	786	32	10	36	30	41	13	76	25	62	40	47	20	111	41	29	18	10	26	67	hsa:84978	cDNA FLJ41022 fis, clone ASTRO1000009, highly similar to FERM domain-containing protein 5
ADAMTS14	207.036	13.3715	3.95264	0	229	387	442	35	453	329	740	44	118	38	47	11	32	17	245	248	79	260	121	4	3	36	6	8	7	20	43	8	2	8	10	34	4	7	6	1	15	31	hsa:140766	A disintegrin and metalloproteinase with thrombospondin motifs 14
LY6G6C	62.3022	4.0293	3.95068	0	67	80	66	1	74	3	73	59	162	144	1	33	38	103	86	0	127	6	2	3	5	1	5	8	2	2	5	3	2	4	8	3	4	10	3	3	3	4	hsa:80740	Lymphocyte antigen 6 complex locus protein G6c
OLAH	125.002	8.12074	3.9442	0	119	60	126	130	178	22	126	90	113	302	62	17	209	90	181	9	42	387	34	6	4	7	2	9	6	5	2	5	33	7	13	8	12	21	5	2	10	4	hsa:55301	S-acyl fatty acid synthase thioesterase, medium chain
QPCT	4151.56	273.882	3.92203	0	8180	2059	2813	3987	3990	5368	3025	5559	2957	3423	5418	3694	3252	2847	1306	3392	6574	619	8204	205	136	323	176	344	140	508	309	208	389	241	527	556	171	315	204	93	97	407	hsa:25797	Glutaminyl-peptide cyclotransferase
RNF183	108.913	7.22408	3.91422	0	99	12	278	48	24	110	97	265	155	25	21	76	131	3	8	97	321	91	118	7	1	4	10	6	3	5	1	24	8	14	16	5	5	6	6	9	6	7	hsa:138065	Ring finger protein 183, isoform CRA_b
TIMM8AP1	85.0363	5.70274	3.89835	0	39	52	40	154	59	80	110	56	76	81	83	142	69	127	111	60	78	58	115	5	1	5	2	6	8	3	3	10	6	8	14	13	1	17	2	0	0	8		translocase of inner mitochondrial membrane 8 homolog A (yeast) pseudogene 1
CATSPER1	157.146	10.6051	3.88927	0	116	170	93	83	240	228	161	166	152	148	61	68	189	185	83	176	110	147	312	6	7	8	7	12	7	13	22	9	17	8	20	13	3	16	4	5	8	19	hsa:117144	Cation channel sperm-associated protein 1
GALNT5	194.656	13.1506	3.88772	0	142	327	359	53	110	175	849	42	82	69	139	12	172	30	225	406	60	52	387	14	4	9	7	4	12	15	2	25	24	19	28	13	11	22	19	9	20	4	hsa:11227	Polypeptide N-acetylgalactosaminyltransferase 5
SPTBN2	1232.6	85.4146	3.85108	0	1704	1961	2113	242	1507	774	1109	1113	2152	2043	295	761	517	1027	1416	564	1163	1372	611	55	72	88	39	84	53	123	169	50	125	66	109	236	63	81	57	26	56	90	hsa:6712	SPTBN2 protein
PTCHD4	1130.61	80.0339	3.82035	0	982	972	1218	1974	882	789	2181	346	382	341	2107	145	1318	500	1454	1372	1018	976	2448	89	29	51	234	35	172	85	53	54	96	54	124	29	122	110	118	14	39	66	hsa:442213	C6orf138 protein
LAMP5	892.969	66.7203	3.74241	0	594	1618	3271	747	324	1067	740	299	35	320	416	18	100	815	975	3581	550	512	866	23	36	98	35	79	21	67	103	68	66	40	72	190	27	114	27	13	126	82	hsa:24141	Lysosome-associated membrane glycoprotein 5
GOLT1A	466.131	35.26	3.72463	0	358	419	294	553	295	476	320	644	621	484	625	362	523	310	301	568	739	311	377	36	33	15	24	39	16	24	35	34	55	20	77	17	43	96	46	16	30	33	hsa:127845	Vesicle transport protein GOT1A
CAMK2N1	8439.51	639.815	3.72143	0	7779	9288	4602	6666	8771	12843	5622	9644	5854	6885	8186	8110	13039	11845	3398	9502	14614	4593	4525	453	650	509	579	697	388	992	441	750	991	752	1146	461	750	662	798	453	577	498	hsa:55450	CAMK2N1 protein
ETV4	1869.41	142.023	3.71838	0	1186	1277	1316	1997	2792	1232	1202	1919	3122	2730	1232	1495	2399	3333	1460	943	1608	2222	726	49	230	118	98	320	79	184	129	112	145	161	184	89	143	163	156	59	195	142	hsa:2118	ETS translocation variant 4
CDKN2B	959.392	74.0582	3.69539	0	782	844	1441	462	733	1265	843	452	526	1281	564	423	698	558	885	2388	1172	1536	1041	67	35	80	57	124	71	82	73	67	89	29	93	105	65	93	50	128	75	64	hsa:1030	Cyclin-dependent kinase inhibitor 2B (P15, inhibits CDK4), isoform CRA_b
LOC101929465	132.562	10.4074	3.67099	0	140	108	72	117	30	21	152	73	131	37	103	120	515	180	102	189	248	42	93	6	7	7	11	9	4	15	19	6	7	10	19	17	6	7	11	10	22	8	hsa:101929465	uncharacterized LOC101929465
RASD2	1407.93	113.378	3.63437	0	848	750	767	1798	1403	1844	1052	1283	903	723	2417	1933	2844	2791	334	910	2203	951	459	32	51	211	154	114	70	164	145	47	101	124	336	206	43	45	83	51	124	115	hsa:23551	GTP-binding protein Rhes
MMP1	74.6901	6.12924	3.60714	0	32	178	114	45	35	185	57	23	57	37	22	124	19	35	52	40	102	194	35	0	2	15	7	2	0	7	11	3	8	4	4	28	4	6	6	0	4	7	hsa:4312	Matrix metalloproteinase 1
SYNDIG1L	71.1379	5.92995	3.58453	0	55	53	57	62	48	31	28	85	89	84	96	116	62	99	67	31	149	71	26	4	7	10	4	9	2	7	17	0	9	1	7	4	2	8	6	7	5	4	hsa:646658	Synapse differentiation-inducing gene protein 1-like
MMP16	653.461	55.1691	3.56617	0	626	405	730	585	1181	664	1092	145	229	48	216	111	1397	261	652	307	109	2139	1319	56	9	41	49	113	38	76	23	85	30	58	123	54	30	84	38	15	142	26	hsa:4325	Matrix metalloproteinase-16
KCNN4	2582.76	218.509	3.56315	0	1751	3207	3617	711	2206	6084	2382	3122	2844	2428	1136	85	2132	1600	1639	3369	1876	2775	4485	74	56	324	55	108	97	324	917	75	149	89	118	891	106	102	80	30	100	382	hsa:3783	Small conductance calcium activated potassium channel type 4 transcript variant 2
CYSLTR2	2017.38	173.574	3.53886	0	2258	1266	434	1396	2080	848	1860	842	411	293	1502	6101	1978	6170	1299	2446	2619	2189	1891	234	121	200	112	240	57	294	181	63	46	164	389	166	273	111	195	32	45	467	hsa:57105	cDNA FLJ78284, highly similar to Homo sapiens cysteinyl leukotriene receptor 2 (CYSLTR2), mRNA
PLEKHN1	278.643	24.568	3.50357	0	316	348	200	126	361	239	299	221	336	230	233	176	493	307	204	209	265	308	261	14	39	16	18	33	7	40	40	7	17	17	27	61	15	24	8	11	37	39	hsa:84069	Pleckstrin homology domain-containing family N member 1
ICAM4	431.84	38.0878	3.5031	0	267	421	172	367	476	119	320	589	828	687	198	588	704	821	283	259	346	104	302	19	22	27	13	49	20	54	110	32	72	30	57	70	23	50	17	9	15	38	hsa:3386	Intercellular adhesion molecule 4 isoform 3
LOC101928681	401.743	35.5177	3.49966	0	434	910	736	78	654	9	168	656	607	676	27	47	479	95	373	62	45	1015	131	10	23	25	65	16	22	18	25	47	78	12	41	37	25	41	30	49	86	43
EGFEM1P	32.1434	2.86056	3.49015	0	63	17	16	23	15	11	19	20	35	36	14	65	16	37	50	17	64	44	34	2	0	0	1	2	0	5	0	6	10	0	8	8	3	5	2	1	1	3	hsa:93556	EGF-like and EMI domain containing 1, pseudogene
TNFRSF12A	9833.2	883.158	3.47692	0	9242	10293	6952	6379	9498	7269	8656	12671	12048	7623	8383	8564	12310	16793	4056	8168	13122	13494	4985	323	5521	263	252	1228	361	405	480	424	792	652	835	260	1022	864	1079	266	1153	411	hsa:51330	Tumor necrosis factor receptor superfamily member 12A
CST6	5292.45	478.9	3.46614	0	7512	6398	3590	1066	6904	1359	2549	5759	4809	5452	1424	2096	10990	8295	4860	9596	6595	6061	1752	498	796	268	559	725	258	322	265	476	869	334	703	130	336	814	347	664	748	231	hsa:1474	Cystatin-M
SRCIN1	461.851	42.4444	3.44378	0	337	491	564	369	362	270	209	577	670	909	366	614	226	547	463	263	236	689	274	26	26	35	22	59	21	72	51	25	54	74	75	33	45	93	21	11	21	64	hsa:80725	SRC kinase-signaling inhibitor 1
DTX4	28336	2625.79	3.43181	0	37230	40636	25297	12753	40809	19197	19980	28680	30784	28849	12794	47940	34248	31663	29462	18126	19097	28614	13294	1900	3894	4588	1944	2637	2605	1301	1980	1992	3637	3408	5215	2189	1540	2828	1366	3291	3211	1667	hsa:23220	E3 ubiquitin-protein ligase DTX4
CAMK2N2	56.31	5.26889	3.41782	0	12	25	62	124	92	42	61	33	41	35	104	27	34	111	44	92	27	53	38	1	10	12	7	4	1	3	6	8	13	7	6	2	5	4	1	4	7	1	hsa:94032	Calcium/calmodulin-dependent protein kinase II inhibitor 2
PROS1	20609.6	1938.71	3.41014	0	26358	27468	29404	13262	24686	12840	18235	19681	21232	25433	16230	12669	29081	11806	19632	14965	15461	25918	14361	1705	740	1918	1320	2024	1744	1994	1384	2255	2828	1882	2965	2503	2004	2836	2401	1337	2655	1585	hsa:5627	Vitamin K-dependent protein S
GALNTL6	74.4975	7.01266	3.40916	0	87	138	97	76	73	48	67	53	107	115	92	86	3	3	74	72	46	62	73	6	12	8	6	2	1	7	1	4	20	3	2	10	3	4	15	3	23	7	hsa:442117	cDNA FLJ59117, highly similar to Homo sapiens polypeptide N-acetylgalactosaminyltransferase 17 (GALNT17), mRNA
MET	35270.7	3327.83	3.40582	0	45002	30639	32217	21563	40573	27820	31300	30363	35119	49651	31933	40732	50617	39663	42200	13867	24250	34729	28015	3372	3124	4090	3462	2513	3712	3118	1652	3361	5818	3969	4650	2458	3952	4393	2578	3035	3051	3007	hsa:4233	Receptor protein-tyrosine kinase
PDE4C	437.563	42.9317	3.34938	0	418	716	482	291	448	174	472	347	603	649	110	238	231	443	729	105	263	1044	262	41	29	29	25	73	31	26	32	44	98	37	85	30	40	83	51	42	21	27	hsa:5143	cDNA FLJ57814, highly similar to cAMP-specific 3',5'-cyclic phosphodiesterase 4C (EC 3.1.4.17)
TGFA	6024.33	603.804	3.31865	0	3802	4444	3670	7683	4463	6193	2776	4557	2616	5731	6290	8262	7014	14034	3167	6938	6184	4390	10035	518	547	475	497	621	421	587	336	441	1076	773	978	445	725	1012	618	473	714	593	hsa:7039	Protransforming growth factor alpha
FAXC	822.306	83.2366	3.30438	0	607	770	862	622	1486	659	1084	417	801	606	598	367	1236	1020	841	452	578	1402	821	44	203	79	74	65	80	64	43	95	74	98	87	38	178	82	68	50	136	54	hsa:84553	Failed axon connections homolog
PLCD3	7171.73	737.607	3.2814	0	7587	8684	6844	2921	7667	7604	5251	8729	9402	9198	6422	8553	6694	7709	5053	4142	7120	8699	2945	477	1069	587	795	975	548	805	749	441	742	703	1234	382	763	992	753	748	983	584	hsa:113026	Phosphoinositide phospholipase C
LPAR5	3314.25	344.224	3.26726	0	3355	2898	2824	3958	3836	2197	2216	4187	4260	3980	3917	3873	4926	2745	1869	1261	2727	3615	2122	121	115	440	554	270	146	476	1072	168	514	175	391	838	119	199	180	86	298	381	hsa:57121	G-protein coupled receptor
GALE	3260.91	347.16	3.2316	0	3171	2908	2552	3417	3898	3234	1982	3958	4111	3686	3489	3054	3338	3719	2246	1879	3156	3398	2657	314	296	294	319	368	294	400	404	363	475	349	483	393	323	505	302	316	270	288	hsa:2582	UDP-galactose-4-epimerase, isoform CRA_b
CTXN1	1138.49	123.036	3.20997	0	1217	1007	927	775	1951	466	1302	986	1314	618	710	878	1604	2032	607	1312	1068	1605	616	50	390	113	198	168	36	215	64	84	96	146	133	45	139	100	86	79	146	84	hsa:404217	Cortexin-1
SDC4	38433	4203.17	3.1928	0	31461	33551	27571	46006	44688	39521	27823	38394	36545	37734	44874	41734	56172	55046	18722	27664	38635	40461	23138	4264	8525	4159	4682	4223	4457	4244	2737	3646	4876	4410	5448	2181	4981	4090	3493	3737	4319	3161	hsa:6385	Syndecan-4
PDLIM4	5732.73	632.056	3.1811	0	6518	7157	6176	1969	7091	5104	3433	7829	8342	5044	2274	3637	6312	7114	3444	5455	7930	7003	2635	533	807	659	553	1047	384	745	782	523	583	616	821	572	709	755	554	303	671	631	hsa:8572	PDZ and LIM domain protein 4
LRG1	638.206	70.7894	3.17242	0	1580	596	360	524	719	962	866	533	217	785	497	164	1170	522	652	227	601	562	294	28	46	67	46	179	35	86	93	25	92	71	47	68	40	178	108	23	103	41	hsa:116844	cDNA FLJ54228, highly similar to Leucine-rich alpha-2-glycoprotein
ADORA1	2266.67	252.081	3.16861	0	1668	1979	1720	3381	1420	3958	1676	3856	1556	1381	2383	1085	2567	2806	894	2221	2230	1467	3562	288	231	293	314	425	135	503	291	150	190	151	183	309	239	184	304	117	172	417	hsa:134	Adenosine receptor A1
BEAN1	322.527	36.0902	3.15974	0	354	434	359	102	498	497	525	352	347	91	98	39	412	133	176	395	251	429	443	29	50	17	49	72	32	35	39	54	43	47	29	32	42	30	17	19	52	11	hsa:146227	Protein BEAN1
ABCC3	3089.51	346.256	3.15747	0	2885	2598	2434	3144	3523	3162	2009	2667	3293	4422	3489	3955	3671	2447	2689	1415	4129	2821	2210	190	768	574	258	235	156	238	798	214	316	178	318	828	155	282	76	100	450	402	hsa:8714	ATP-binding cassette, sub-family C (CFTR/MRP), member 3, isoform CRA_b
C1orf170	96.7556	10.8909	3.15123	0	120	120	76	39	121	85	92	90	122	58	90	69	170	98	72	66	89	106	97	5	15	13	7	82	2	8	12	8	8	4	9	13	4	5	2	0	7	7	hsa:84808	PGC-1 and ERR-induced regulator in muscle protein 1
PDE5A	18885.3	2130.98	3.14767	0	29763	17860	11628	12082	18286	9906	18075	12267	14392	21011	21510	30571	18254	26856	16826	11224	25715	17336	16874	1788	1389	1782	1582	2110	2353	2003	646	2843	3802	2895	4122	1371	2471	2781	3138	1484	2162	1378	hsa:8654	cGMP-specific 3',5'-cyclic phosphodiesterase
LOC101929513	60.4038	6.82971	3.14474	0	55	65	73	31	55	24	42	57	100	108	57	54	26	65	94	29	31	82	59	5	2	6	6	10	3	13	9	5	2	8	11	5	10	23	1	0	0	14	hsa:101929513	uncharacterized LOC101929513
RYR1	1940.24	221.521	3.13072	0	1332	1866	1725	2658	1530	2229	1577	1590	3081	747	2138	2394	2520	2247	1446	2403	1331	1853	1303	112	339	155	207	571	160	341	303	169	108	195	308	240	217	228	115	166	240	104	hsa:6261	cDNA FLJ51803, highly similar to Ryanodine receptor 1
TUSC3	4401.09	528.026	3.05918	0	4355	2302	3247	4284	4094	6558	5659	2721	2528	2447	6169	3633	7174	3776	2986	4880	5007	3701	6844	249	130	539	328	1077	314	722	267	366	629	730	578	610	560	639	1282	242	405	738	hsa:7991	Tumor suppressor candidate 3 isoform a
IL1RAP	2776.37	334.59	3.05274	0	1705	1975	2613	2491	2501	3268	3948	994	1451	1592	3161	1222	6418	2576	1939	2475	2644	4878	4132	468	255	401	254	336	435	412	237	284	384	355	385	364	369	354	369	275	305	313	hsa:3556	cDNA FLJ77565, highly similar to Homo sapiens interleukin 1 receptor accessory protein (IL1RAP), transcript variant 1, mRNA
MPZL2	17509.3	2144.21	3.02961	0	15212	16114	13625	14480	16990	14296	24204	9853	14397	17665	22429	11584	25460	16233	12819	20395	17529	16168	26681	1834	1674	2047	2291	1972	1361	2542	1056	3020	3454	2534	2631	2386	2157	2608	2020	2422	1704	2349	hsa:10205	Epithelial V-like antigen 1, isoform CRA_a
NRCAM	3024.01	376.422	3.00604	0	3824	2616	3116	3492	2664	2888	2620	2103	2268	2600	3705	3470	3634	3018	2519	2008	3276	3688	2726	375	244	882	416	291	302	607	224	259	444	274	436	764	218	329	239	80	566	429	hsa:4897	cDNA FLJ35011 fis, clone OCBBF2013149, highly similar to Neuronal cell adhesion molecule
EVA1A	1221.92	152.298	3.00419	0	1031	1383	1041	556	2181	1117	1477	1033	983	686	741	442	2458	911	777	1405	1034	2051	1233	210	340	93	130	187	78	97	80	178	208	193	207	49	166	232	131	130	108	141	hsa:84141	Protein eva-1 homolog A
STK32A	3886.2	494.106	2.97547	0	3171	3569	2392	5054	2313	3876	2731	2815	2062	3869	4457	4339	5546	1775	5802	4125	3257	5750	5599	727	639	342	914	571	396	320	147	407	436	409	391	304	817	937	617	209	720	368	hsa:202374	cDNA FLJ57345, highly similar to Serine/threonine-protein kinase 32A (EC 2.7.11.1)
FLJ22184	618.804	79.6058	2.95854	0	408	568	613	721	889	464	502	637	514	1159	545	648	530	798	573	523	447	422	429	70	146	125	53	110	57	88	139	49	57	68	91	58	75	100	45	32	80	83
EPHB3	938.071	121.751	2.94577	0	994	738	576	720	2414	708	737	769	847	647	801	1021	1237	1059	805	385	713	1477	607	99	114	144	125	175	79	156	180	80	106	114	162	148	148	113	109	114	125	70	hsa:2049	Receptor protein-tyrosine kinase
GLT1D1	806.752	105.467	2.93533	0	253	413	559	1844	446	1205	592	503	709	726	1799	954	879	718	459	719	527	708	1122	83	69	80	158	206	48	135	100	91	152	110	109	80	51	204	137	23	85	137	hsa:144423	cDNA FLJ51476
ULBP2	287.533	38.182	2.91277	0	477	269	380	141	277	107	213	487	42	294	157	230	93	229	343	265	461	518	303	30	15	53	48	54	14	48	33	34	77	25	54	19	33	64	41	42	49	18	hsa:80328	cDNA FLJ56582, highly similar to NKG2D ligand 2
PRSS23	23515.2	3125.27	2.91154	0	11152	11548	11770	43184	39703	36728	27958	17320	12669	22117	23246	12795	43048	15086	17081	18563	9448	19261	45037	2068	4310	1981	3088	3824	1763	3706	2526	3837	4104	2800	4816	3448	3109	3957	2734	2440	4510	1825	hsa:11098	cDNA PSEC0048 fis, clone NT2RP2000028, highly similar to Serine protease 23
MROH6	511.946	68.182	2.90853	0	541	365	459	428	635	525	616	489	790	594	373	736	748	757	181	219	163	507	280	58	53	91	67	96	47	66	88	82	91	72	95	83	62	71	57	49	72	27	hsa:642475	maestro heat-like repeat family member 6
KRT19	13039.5	1748.59	2.89863	0	11162	17383	14765	3597	24601	10938	22381	13375	19729	12124	3857	4991	11162	10004	9944	9408	7690	22902	8442	1143	3026	1278	2021	2462	762	1447	2777	884	2184	1667	1468	1339	3781	1917	1194	784	1560	1900	hsa:3880	Keratin, type I cytoskeletal 19
PSD3	8272.17	1119.46	2.88546	0	12670	7396	5043	7170	8287	8801	8304	4382	3717	6987	9259	11250	9409	8922	7403	10893	6978	10485	7191	1735	570	942	882	762	867	1225	403	1569	1595	1141	1570	870	1156	1424	1650	668	1467	1563	hsa:23362	cDNA FLJ33998 fis, clone FCBBF1000023, moderately similar to Mus musculus pleckstrin and Sec7 domain containing 3 (Psd3), transcript variant 2, mRNA
ADRA1B	327.495	44.574	2.8772	0	126	285	297	615	291	555	254	236	179	247	498	393	435	682	154	211	244	221	195	53	58	52	37	61	63	49	30	23	68	50	53	43	39	55	31	47	39	20	hsa:147	Alpha-1B adrenergic receptor
GRB7	1683.69	237.439	2.826	0	2174	1876	1450	869	3083	1112	995	1524	2956	2145	1241	1637	1799	1267	1478	980	1563	1886	675	247	577	226	241	177	293	183	151	211	325	227	275	88	277	306	207	229	248	111	hsa:2886	Growth factor receptor-bound protein 7
FLJ27243	145.75	20.7066	2.81533	0	167	208	170	32	238	189	230	156	173	46	48	21	188	60	75	175	119	165	217	19	23	8	30	45	12	19	20	25	20	35	17	24	20	15	8	17	35	10
MAMLD1	996.099	141.644	2.81402	0	1159	968	1012	508	1522	541	694	625	1037	1097	534	1169	1435	1435	720	1051	891	1568	394	151	126	179	144	237	117	204	166	111	157	122	164	133	127	159	121	113	139	89	hsa:10046	Mastermind-like domain-containing protein 1
LOC101927064	103.755	14.8498	2.80466	0	99	141	97	74	99	96	103	120	147	104	89	91	108	75	81	68	104	117	90	25	12	12	23	24	16	8	10	10	13	14	23	8	9	22	18	20	13	11
NPC2	100719	14533.8	2.79284	0	86560	96195	55960	96080	77797	116444	74143	142256	89560	97667	76081	134530	93291	134558	46991	133457	169985	66890	66252	10710	14692	11347	17572	15148	11807	15434	19639	19691	18083	10460	16138	15244	11815	15641	12311	10337	16674	18258	hsa:10577	Niemann-Pick disease, type C2, isoform CRA_a
NR2F1-AS1	1005.04	146.036	2.78286	0	908	1285	942	873	1087	1302	900	832	596	426	659	945	920	1108	797	1177	968	1234	1697	130	77	91	108	118	111	139	93	200	187	119	261	215	172	254	120	127	165	176	hsa:441094	NR2F1 antisense RNA 1
MIR4709	1038.78	152.985	2.76343	0	882	969	596	941	741	1166	714	1271	887	996	839	1389	1021	1639	455	1413	1780	727	751	130	177	119	180	155	127	141	189	204	172	122	176	152	141	168	135	112	164	195	hsa:100616211	microRNA 4709
LAD1	1705.18	252.595	2.75503	0	2190	2282	1685	693	2049	1071	910	2102	2741	2119	673	2148	921	2512	1218	979	2140	2025	579	183	316	324	251	269	290	242	333	256	298	203	383	206	183	342	168	177	277	190	hsa:3898	Ladinin-1
LOC101928210	268.66	39.8069	2.75469	0	307	435	350	153	487	286	338	218	253	217	138	153	158	150	294	280	145	375	213	19	27	43	24	54	30	71	68	31	42	17	54	76	32	35	20	9	75	42
GALNT7	6084.39	926.134	2.71582	0	8329	5608	5342	7584	4753	7506	4398	5753	5104	8640	8925	7065	5465	5606	4494	3102	4312	5156	5480	972	756	1172	878	717	999	1053	522	789	1531	1039	1150	1020	737	1009	825	890	1210	890	hsa:51809	cDNA FLJ57113, highly similar to N-acetylgalactosaminyltransferase 7 (EC 2.4.1.-)
PHLDA2	1140.04	174.896	2.70452	0	930	1091	1053	1325	1112	1890	570	1593	655	1302	1185	652	1353	1122	493	704	892	1687	1366	299	283	136	181	236	83	165	122	91	211	230	151	122	236	293	119	148	157	142	hsa:7262	Pleckstrin homology-like domain family A member 2
DUSP4	2280.45	351.87	2.6962	0	1817	2185	1955	4215	1743	3924	2338	2603	1718	1772	2569	2390	2018	2122	1475	1623	1977	1748	2147	128	197	399	200	412	207	683	794	172	175	281	363	680	361	293	327	143	349	584	hsa:1846	Dual specificity protein phosphatase 4
TIMP1	26138	4116.85	2.66654	0	25929	18649	26035	22775	14686	51293	14869	36478	18967	20428	26339	14275	43781	20203	14886	39062	33257	16760	24385	1710	3021	8235	4216	4563	2131	4004	8179	2924	3075	2508	3216	4553	3229	4976	2689	2418	9290	4184	hsa:7076	cDNA FLJ90373 fis, clone NT2RP2004606, highly similar to Metalloproteinase inhibitor 1
NOD1	4955.27	781.173	2.66525	0	6707	5830	3514	2315	6828	4752	3156	5345	4199	4528	4024	9734	8453	2127	6091	3415	4437	2694	3024	776	1577	890	561	906	938	734	746	691	809	618	964	815	556	775	728	580	911	522	hsa:10392	Caspase recruitment domain family, member 4, isoform CRA_b
LUCAT1	115.501	18.4835	2.64359	0	119	183	79	66	95	98	158	59	103	76	51	97	85	152	74	80	179	267	120	19	29	9	16	24	13	14	12	34	34	16	8	7	25	27	34	14	17	8	hsa:100505994	lung cancer associated transcript 1 (non-protein coding)
NOX4	468.421	75.0585	2.64172	0	736	552	947	319	354	559	315	224	207	279	270	351	640	275	622	494	356	477	753	67	46	43	52	206	83	97	38	103	44	54	57	60	47	76	145	104	77	73	hsa:50507	cDNA FLJ32627 fis, clone SYNOV1000049, highly similar to NADPH oxidase 4 (EC 1.6.3.-)
DIRAS3	927.224	150.525	2.62292	0	865	805	795	1130	236	1218	646	1105	385	1112	1458	647	1250	1229	429	1384	1371	284	896	122	132	118	253	173	77	280	101	108	170	131	125	124	198	126	210	106	77	309	hsa:9077	GTP-binding protein Di-Ras3
DUSP6	22797.5	3710.28	2.61928	0	23140	23798	21770	22928	23908	20323	19169	10733	20104	27040	15959	20200	24943	33507	15643	19785	26281	36809	16669	3074	3753	1403	1919	4125	1997	3325	3135	3543	5055	5040	6405	2307	9189	5505	5725	3344	2187	1684	hsa:1848	Dual specificity protein phosphatase
S100A5	446.091	73.5087	2.60135	0	375	356	326	247	896	298	240	535	696	479	293	380	432	547	255	516	537	516	212	83	76	74	85	110	76	65	32	148	102	46	70	34	64	110	66	69	53	76	hsa:6276	Protein S100-A5
LOC101926941	19.5963	3.26255	2.58651	0	15	14	13	22	27	22	31	5	17	20	20	21	29	23	13	19	22	11	22	4	2	0	1	3	0	6	1	10	3	6	1	8	3	10	3	0	3	0	hsa:101926941	uncharacterized LOC101926941
GGCT	5030.36	841.541	2.57955	0	7381	5130	3761	2277	4244	2762	1766	4928	4539	5524	3926	10612	5769	5065	4069	4619	8180	4553	3550	896	655	660	672	558	962	682	532	1363	1080	803	1007	942	834	1265	971	760	773	1035	hsa:79017	Chromosome 7 open reading frame 24
TNRC6C-AS1	1733.12	292.099	2.56884	0	1647	1411	1612	2150	1354	2165	1190	1517	1923	1982	1890	1523	1889	2250	983	627	2360	1841	1702	264	141	364	146	263	180	398	899	220	225	142	339	848	189	170	150	78	153	376	hsa:100131096	TNRC6C antisense RNA 1
LGALS3	20263.6	3432.77	2.56145	0	25357	20391	15603	19753	26911	13905	14733	22783	32923	25453	14547	12700	24470	18531	15197	9520	14801	29196	13450	2225	3187	2137	2998	4896	2134	3459	4248	4248	4016	4117	4571	3710	4133	3980	2950	2490	3882	3243	hsa:3958	Galectin-3
CTSH	24583	4193.08	2.55158	0	30793	13009	12147	17818	22442	29878	9876	28592	39131	26412	21852	45676	13908	36347	10594	15898	39446	21023	16084	3390	2767	5701	3218	3789	3248	4237	8126	3371	5030	1984	6566	9236	1772	4470	2397	2909	2560	5937	hsa:1512	Pro-cathepsin H
LOC101927911	18.8976	3.34656	2.49746	0	13	21	9	27	8	22	26	6	10	20	12	33	25	36	16	12	14	16	28	2	2	0	3	6	3	3	0	6	5	4	4	3	4	2	4	7	4	4	hsa:101927911	uncharacterized LOC101927911
SHROOM4	4859.62	861.482	2.49595	0	5465	4460	5037	3104	4443	4320	3031	4248	2912	4271	3941	6829	6871	8252	4434	3897	5610	3515	5381	1401	704	924	822	1042	840	1173	391	722	1036	1008	1261	673	708	805	991	1211	859	399	hsa:57477	Protein Shroom4
HEY2	1215.76	218.591	2.47556	0	1330	586	713	1902	787	1639	677	842	962	1330	1841	2403	860	2176	1024	553	1744	411	901	235	194	236	141	284	197	215	203	152	318	233	262	175	285	226	229	228	184	270	hsa:23493	cDNA FLJ75594, highly similar to Homo sapiens hairy/enhancer-of-split related with YRPW motif 2 (HEY2), mRNA
NAB2	6938.61	1252.87	2.46941	0	8468	6779	5688	4877	5654	6459	3538	10070	8788	9204	7190	10420	8230	7137	3721	3366	6692	7031	3537	966	3476	1302	1121	1218	1048	934	1480	859	1348	1051	1616	1156	1192	1017	1243	947	1385	661	hsa:4665	NGFI-A-binding protein 2
LOC101929343	178.148	32.3991	2.45905	0	185	189	145	99	148	119	138	171	179	161	98	259	137	240	153	248	271	231	119	16	36	36	26	18	55	38	18	50	55	42	35	29	21	49	35	23	22	29	hsa:101929343	uncharacterized LOC101929343
RUNX1	2593.66	483.041	2.42477	0	2926	3566	4126	1660	4278	3070	3863	1854	1959	2017	1444	1226	1591	1268	3068	3208	1389	2966	2577	234	222	850	304	440	339	886	1055	322	382	225	570	1196	256	378	220	147	625	629	hsa:861	Runt-related transcription factor 1/NDC1 transmembrane nucleoporin fusion protein
TBC1D2	4039.91	765.05	2.4007	0	4387	4894	4152	3491	4342	3980	4867	4405	5264	4048	2826	2155	4087	2954	2919	2624	3194	6435	3200	958	939	881	1106	884	453	742	674	730	749	1031	625	772	795	599	589	619	1095	633	hsa:55357	TBC1 domain family, member 2, isoform CRA_f
COL8A1	17921.4	3435.82	2.38296	0	17730	25036	23305	13869	11220	27825	20896	13983	10614	19623	17978	10462	22424	13105	17934	25059	13985	9259	19008	3934	6171	3597	3871	3537	3902	4404	1815	2189	4239	4160	2868	2224	3688	2706	3199	1770	5527	3071	hsa:1295	Cell proliferation-inducing protein 41
RUNX2	999.447	191.927	2.38057	0	925	993	1139	931	761	1600	760	630	666	608	1159	1259	1421	912	636	1242	1121	303	1568	119	93	264	92	148	139	283	442	134	150	86	210	488	163	119	197	78	163	310	hsa:860	Runt-related transcription factor 2
ABCC6P2	121.642	23.4768	2.37333	0	53	98	59	130	127	141	95	126	102	73	94	83	161	123	72	255	193	110	161	15	23	18	23	31	13	8	13	37	32	11	28	22	19	31	39	29	29	37	hsa:730013	ATP-binding cassette, sub-family C, member 6 pseudogene 2
CTSC	22408.7	4335.51	2.36979	0	20913	18102	17070	18767	22524	36956	24746	26399	13631	27286	12778	13571	24069	18743	14357	16697	11479	26258	49117	2982	2544	5214	3254	4288	3254	4824	6951	4464	4538	2983	5608	9293	3396	4410	3068	2662	3760	6272	hsa:1075	cDNA FLJ55694, highly similar to Dipeptidyl-peptidase 1 (EC 3.4.14.1)
MXRA8	14957	2984.09	2.32546	0	14970	17357	10521	10740	20977	21937	11599	17128	15065	14870	10503	16820	23124	14534	10950	12312	11358	11571	8361	2605	3864	1692	2992	4948	1803	2332	2363	2255	3794	3121	3896	2190	2957	3762	3418	3619	4890	1650	hsa:54587	Matrix-remodeling-associated protein 8
MDK	8364.32	1668.9	2.32535	0	8845	6750	8006	9707	9806	7075	16163	4781	4484	3546	4104	6500	7771	7796	7244	14260	7795	5156	16904	1202	1616	2361	1575	2131	915	2345	2454	1010	1396	1400	2652	2573	1169	1917	971	828	1352	2416	hsa:4192	Mutant truncated midkine C
EMILIN2	3647.09	751.752	2.27842	0	3275	2674	3252	7081	4500	5192	3742	3605	3099	4328	4192	2532	1736	2791	3994	3000	1059	3843	3808	586	723	705	627	1233	552	942	1081	584	889	666	781	1029	579	810	731	532	900	602	hsa:84034	EMILIN-2
AMIGO2	1954.72	410.663	2.25093	0	1578	1221	1574	2592	1161	1907	1845	944	1081	1506	2503	1950	4319	2966	1192	2303	2590	820	2558	408	251	387	266	470	385	579	421	415	388	476	480	717	421	356	488	361	291	449	hsa:347902	Adhesion molecule with Ig-like domain 2, isoform CRA_a
RAB27A	10221	2149.34	2.24957	0	10115	5616	6864	10236	6982	8752	9343	6424	8301	10975	12618	11561	15023	15713	6824	9515	13135	10058	12304	2042	1157	2094	2015	1471	2046	2650	1887	2278	2636	2046	2897	2900	1952	2913	2138	1582	2367	2922	hsa:5873	RAB27A, member RAS oncogene family, isoform CRA_a
BID	2637.08	556.928	2.24338	0	2393	1901	1868	1126	2243	2776	2154	2673	2468	1950	2141	2838	3812	5142	1496	2117	4469	2424	2716	375	335	529	331	680	421	580	1056	577	618	419	777	1008	376	744	394	332	359	815	hsa:637	BH3 interacting domain death agonist, isoform CRA_d
ICAM1	6606.34	1421.39	2.21655	0	4413	6743	7755	6580	8759	6445	8078	7906	7461	8438	3623	3081	9137	2835	7531	4574	2847	6637	8468	649	1217	2156	973	2523	797	2112	3113	638	928	1072	1011	2141	1116	1102	2178	642	1882	1034	hsa:3383	cDNA FLJ53631, highly similar to Intercellular adhesion molecule 1
MST1R	649.944	142.3	2.19138	0	713	1013	617	332	638	931	576	398	1008	616	503	257	895	352	520	588	574	880	552	134	165	199	147	196	131	151	144	126	115	111	122	198	186	133	78	153	142	131	hsa:4486	Receptor protein-tyrosine kinase
ZMAT3	5193.33	1143.71	2.18294	0	4767	5191	5559	4726	5820	3300	7352	3223	3418	5123	6051	3053	6629	3861	5676	5758	4645	5574	7018	1116	709	1106	1058	732	1332	1168	882	1165	1642	988	1407	1461	1330	1178	1306	960	1287	1537	hsa:64393	Zinc finger matrin-type protein 3
ETV5	4676.11	1030.38	2.18214	0	3201	2296	3172	8121	3500	5297	2975	4567	3597	3661	5688	6422	6318	6834	2363	4811	4885	4081	5207	581	1434	1118	941	1768	735	1317	921	707	775	833	1218	909	950	1069	1605	640	1327	1169	hsa:2119	ETS translocation variant 5
SNX22	8999.94	1994.55	2.17385	0	11289	8394	3251	6590	10819	6009	13586	9067	6413	5916	9156	11005	11496	14027	4679	16437	9600	5417	4093	1290	5256	1551	1183	2334	1581	2590	3702	815	1382	2133	2120	2755	2019	1194	1015	751	2276	1928	hsa:79856	Sorting nexin 22, isoform CRA_a
PHYHIP	930.517	206.717	2.17037	0	1357	697	505	665	899	1282	877	1559	993	1209	733	526	594	798	875	1366	840	230	1065	192	196	142	316	401	95	345	215	127	162	221	231	115	311	183	268	93	193	224	hsa:9796	phytanoyl-CoA 2-hydroxylase interacting protein
TNFRSF10C	1116.05	248.408	2.16762	0	1144	1395	812	1694	1138	825	2036	728	337	934	1308	508	1710	739	1674	1376	479	699	1386	284	325	139	380	516	201	341	220	173	214	184	197	133	208	502	248	140	320	107	hsa:8794	cDNA, FLJ93714, highly similar to Homo sapiens tumor necrosis factor receptor superfamily, member 10c, decoy without an intracellular domain (TNFRSF10C), mRNA
LOC100507165	392.977	87.974	2.15929	0	298	422	275	579	312	337	508	439	246	147	437	294	454	326	294	519	627	397	403	35	118	60	115	87	57	61	75	102	123	71	114	58	59	133	63	99	198	79	hsa:100507165	uncharacterized LOC100507165
CORO2A	1435.2	322.163	2.15539	0	1542	1510	1236	1333	836	1519	1396	1214	1471	1507	1580	1962	967	1918	1075	1258	1853	1141	1291	322	258	414	377	342	204	477	398	256	295	365	307	513	313	295	254	226	262	377	hsa:7464	Coronin, actin binding protein, 2A variant
TMC6	4828.44	1100.43	2.13349	0	4299	5035	5844	4787	4994	4852	4212	5921	5018	6083	3919	3259	5310	5241	3068	2329	4835	5425	4209	536	480	1522	533	871	583	1773	3943	628	782	470	876	3597	651	646	496	442	601	1307	hsa:11322	cDNA FLJ55825, highly similar to Transmembrane channel-like protein 6
IGF2BP2	2496.69	572.409	2.1249	0	2869	2404	2193	1887	2755	2618	2425	2235	2681	2834	2027	2860	2821	2872	2079	1643	2582	2285	1984	475	561	482	613	782	734	693	301	564	737	585	682	363	721	591	633	462	815	425	hsa:10644	Truncated insulin-like 2 growth factor 2-binding protein 2
FAM211A	966.4	222.664	2.11775	0	665	541	635	1577	485	1276	508	1158	1015	1219	1121	1244	931	1599	371	593	1266	573	1077	144	155	208	256	192	123	379	243	233	321	194	340	270	254	146	268	112	236	271	hsa:388341	leucine rich repeat containing 75A
MTMR11	669.582	155.741	2.10411	0	952	766	717	468	516	799	773	704	552	446	455	536	472	421	728	1128	530	565	890	143	142	115	177	223	105	198	185	124	161	176	167	119	199	161	127	92	198	212	hsa:10903	Myotubularin-related protein 11
EPS8	9726.03	2275.2	2.09586	0	8780	7952	6198	8794	5075	8022	6009	6465	9046	11026	10919	14384	12896	16236	8106	12619	12448	8261	7616	2554	1650	2164	1967	2315	2348	2295	1023	2772	3402	2234	3162	2316	2396	2816	2869	2217	2167	2060	hsa:2059	cDNA FLJ56405, highly similar to Epidermal growth factor receptor kinase substrate 8
P4HA2	2722.61	643.515	2.08094	0	3009	2633	3320	3463	2405	4624	2131	3156	2416	3081	2937	2343	2170	2056	1894	3013	1737	1850	2085	506	556	658	715	940	532	1050	529	450	589	635	447	623	751	551	879	510	1038	602	hsa:8974	Prolyl 4-hydroxylase subunit alpha-2
UNC5B	3698.98	875.64	2.07872	0	3705	4150	6045	4300	2211	8272	2678	2856	1911	3151	3996	3929	3821	3216	2336	4094	2578	2059	3600	607	721	775	684	1241	588	1185	1049	740	762	411	1222	1355	827	764	883	719	1953	535	hsa:219699	Netrin receptor UNC5B
PLAG1	1262.3	299.138	2.07717	0	2027	976	951	958	631	937	1076	729	551	1318	1674	2307	1794	1129	1386	593	1899	923	1701	333	151	214	138	244	388	253	142	442	550	211	465	339	337	382	335	368	338	258	hsa:5324	Pleiomorphic adenoma gene 1, isoform CRA_a
SERINC2	6081.97	1455.09	2.06343	0	5401	5155	6465	7965	8341	4225	5131	8351	8038	8675	6182	4413	4802	4212	4795	4248	3688	8478	2815	1409	1871	1851	1479	1740	821	1930	1059	1196	1993	1333	1248	1010	1350	1726	1505	1410	2327	1124	hsa:347735	Serine incorporator 2, isoform CRA_b
SLMO1	229.193	55.372	2.04933	0	179	185	218	279	214	194	127	203	222	121	290	219	447	296	142	219	182	341	171	24	58	49	53	60	51	61	41	56	69	63	69	67	42	50	70	52	110	35	hsa:10650	Protein slowmo homolog 1
PTPRE	4052.24	990.286	2.0328	0	6139	4536	4418	2433	6943	2422	2289	3890	4277	4274	2475	3189	5519	4198	4062	3125	2709	5296	2119	913	638	955	785	1553	690	1424	1277	713	871	585	1350	1320	767	1320	1204	629	1526	752	hsa:5791	Receptor-type tyrosine-protein phosphatase epsilon
SYTL1	2594.98	652.894	1.9908	0	1980	2682	2323	2695	3238	3248	3164	2146	1882	2578	2491	1598	2716	2541	2094	2853	2265	2586	3062	474	708	644	629	615	504	710	1553	347	522	454	564	1564	539	498	403	442	542	722	hsa:84958	Synaptotagmin-like protein 1
PCDHAC2	318.482	80.4984	1.98418	0	358	449	398	297	265	552	373	308	187	313	333	129	259	172	269	268	217	331	425	133	135	112	74	55	77	107	69	55	88	80	52	69	117	65	95	47	58	76	hsa:56134	Protocadherin alpha subfamily C, 2
RIN1	336.212	85.5034	1.97532	0	276	338	381	308	322	565	409	353	259	208	312	254	359	309	265	465	367	140	351	79	69	89	94	130	45	118	133	67	68	57	100	98	96	100	76	88	97	53	hsa:9610	cDNA FLJ53581, highly similar to Ras and Rab interactor 1
KCNV1	69.4591	17.7113	1.9715	0	81	61	88	48	98	57	80	32	54	42	55	76	27	72	93	88	58	137	48	34	15	17	16	15	19	14	6	19	29	24	24	7	17	14	23	18	23	15	hsa:27012	cDNA, FLJ94016, highly similar to Homo sapiens potassium channel, subfamily V, member 1 (KCNV1), mRNA
CCND1	26582.3	6848.16	1.95668	0	17513	18016	19176	35551	27052	19947	25903	19687	25162	29110	29624	31898	29426	38636	20507	17766	21927	50637	15891	7301	4568	5548	8094	9071	6293	8142	3351	6766	7713	7023	8903	4081	7118	8529	7388	8505	9841	6330	hsa:595	cDNA FLJ51281, highly similar to G1/S-specific cyclin-D1
CNFN	92.5418	23.8916	1.9536	0	85	112	107	81	57	86	119	100	87	82	47	57	101	50	86	149	186	54	66	18	26	20	34	28	10	20	46	23	24	29	17	17	24	38	27	20	22	16	hsa:84518	Cornifelin
BHLHE40	11176	2905.54	1.94353	0	11267	12243	9583	8919	13302	14876	11380	16780	11829	10152	10078	8244	10624	9231	8466	7758	7107	12869	10258	961	1804	2978	1963	3771	2002	3480	4521	2495	2474	2331	2875	2526	4602	2454	3404	1677	8379	1623	hsa:8553	Class E basic helix-loop-helix protein 40
MIR181A2HG	200.086	52.736	1.92376	0	183	214	90	192	99	136	170	271	292	184	229	189	227	160	135	146	286	273	199	34	103	18	45	41	53	28	25	107	69	60	49	14	46	103	77	57	40	54	hsa:100379345	MIR181A2 host gene (non-protein coding)
LY6E	11278.9	2979.07	1.92069	0	9017	12912	9343	7747	12324	18112	14098	18117	12982	6690	7424	10061	12789	11895	4532	9631	7160	6111	15797	2079	2579	4076	3842	4214	1980	3946	4634	3179	2122	2262	3307	3878	2346	2640	2639	2329	2736	2807	hsa:4061	Lymphocyte antigen 6E
ITGA3	30571.7	8114.29	1.91366	0	32461	47610	43937	15907	46196	30195	32671	28571	38535	33797	18385	18639	31424	20562	25838	16329	18292	39000	21709	8206	17725	9286	7552	10423	6836	7669	5155	5275	8471	10487	6947	5814	8639	6284	6188	9084	9984	7150	hsa:3675	cDNA FLJ59664, highly similar to Integrin alpha-3
EPHA4	7181.32	1912.81	1.90855	0	7804	5837	7881	8927	7416	7091	9172	5181	7163	6833	6385	3412	12787	6031	5869	4303	3983	10199	6880	2827	3017	2304	1577	1718	2863	2388	1038	1327	1855	2239	2530	1107	1659	1867	1690	1879	2050	1421	hsa:2043	Receptor protein-tyrosine kinase
SPINT1	9511.78	2535.78	1.90729	0	8418	11021	10088	8744	13907	11641	9450	11066	12132	13199	6999	6887	10160	7485	6430	5899	5399	9276	5949	2593	3902	2826	3632	3196	1786	2900	1949	2441	3169	2566	2050	1553	2553	2579	1961	2241	3455	1943	hsa:6692	cDNA, FLJ95704, highly similar to Homo sapiens serine protease inhibitor, Kunitz type 1 (SPINT1), mRNA
TMEM79	789.478	212.747	1.89176	0	1028	1035	609	293	817	848	531	628	577	1055	333	1150	478	1243	804	805	846	578	909	221	226	202	227	209	194	231	204	202	281	211	277	281	162	242	169	236	193	173	hsa:84283	Transmembrane protein 79
LOC101927479	39.1354	10.6067	1.8835	0	23	34	34	33	37	30	31	51	57	47	28	38	48	58	40	21	42	34	31	6	30	12	9	14	12	13	10	3	15	10	10	4	9	8	14	6	9	10	hsa:101927479	uncharacterized LOC101927479
TNIK	2168.55	589.114	1.88011	0	2224	1779	1401	3192	2322	2369	2403	1240	1682	2441	2772	3172	2885	2081	2063	1027	1334	1929	2081	741	287	896	592	502	391	1233	632	364	490	648	582	915	655	564	579	262	539	643	hsa:23043	TRAF2 and NCK-interacting protein kinase
NPTXR	2512.77	691.145	1.86222	0	3046	2963	2861	1538	2379	3415	3191	2628	2683	3662	2276	2328	1770	1674	2221	1962	1862	2440	1390	741	895	978	673	908	600	885	531	421	700	750	736	546	659	667	706	696	905	485	hsa:23467	Neuronal pentraxin receptor
PTP4A3	2396.28	661.34	1.85733	0	1508	2083	2462	3557	2208	2443	1819	3491	1514	1439	2500	2473	3680	2230	1596	1812	2722	2172	2549	422	396	658	534	1190	554	1041	1156	558	556	574	815	851	562	363	587	544	873	562	hsa:11156	Protein tyrosine phosphatase type IVA 3
MEGF9	10711.7	2972.61	1.84938	0	11576	13451	10052	8610	7931	8432	12115	5974	10522	11618	10447	11899	12134	9111	15120	8358	8606	12238	10831	3483	4612	2558	2692	2061	3288	2650	1604	3660	4339	2800	3101	2039	3373	3004	2697	2848	4563	2562	hsa:1955	Multiple epidermal growth factor-like domains protein 9
LOC100287846	156.418	43.4869	1.84676	0	138	121	185	74	118	147	158	118	180	299	114	216	129	134	185	132	163	118	158	47	34	49	31	33	73	53	12	42	65	49	60	37	50	63	52	35	36	36	hsa:100287846	patched 1 pseudogene
LOC101926996	216.511	60.2777	1.84474	0	179	215	154	309	156	133	165	220	147	179	326	344	138	277	210	230	276	149	222	56	67	35	92	91	25	58	28	49	57	58	62	29	78	103	127	28	69	68
MCTP2	2693.66	753.798	1.83732	0	3189	1867	2220	3022	2475	2899	3347	2076	2256	1900	3106	2625	3671	3401	2464	2495	2735	1296	3135	843	412	1040	736	622	813	1022	593	716	811	781	827	927	835	773	697	678	826	809	hsa:55784	cDNA FLJ57004, highly similar to Homo sapiens multiple C2-domains with two transmembrane regions 2 (MCTP2), mRNA
VASN	5076.1	1435.72	1.82195	0	5301	5880	4793	4931	6137	6819	4507	6926	3968	4877	6491	4402	8177	3268	3573	1890	3370	4064	3974	1257	1808	1659	1210	1563	1210	1836	1436	909	1100	1383	1914	1244	2054	1442	1499	1237	2041	1130	hsa:114990	Vasorin
DOCK9	17306	4903.56	1.81937	0	18748	14896	14841	13395	23716	17698	13293	11069	18109	22800	14809	20318	24076	21824	16767	7280	15291	20593	9906	5452	4331	6139	4944	5803	5463	5332	2697	4797	5939	5084	5905	4007	4944	4768	5579	5112	6203	3678	hsa:23348	cDNA FLJ45282 fis, clone BRHIP3001573, highly similar to Dedicator of cytokinesis protein 9
SPRED3	164.379	46.8085	1.81218	0	97	115	177	180	113	193	150	176	167	188	124	226	152	232	171	192	147	94	150	44	42	51	63	44	32	46	51	36	44	65	53	18	65	62	43	45	81	27	hsa:399473	Sprouty-related, EVH1 domain containing 3
IL17RD	898.645	260.333	1.78739	0	1244	684	767	1064	784	1165	798	403	625	509	1629	1085	915	761	823	877	873	995	842	285	267	271	155	464	239	402	183	201	253	260	310	138	306	297	312	307	298	153	hsa:54756	cDNA FLJ50280, highly similar to Interleukin-17 receptor D
MAPK13	9024.97	2617.27	1.78586	0	7329	9399	7112	11659	9759	12173	6927	9630	9386	10652	7310	6431	11768	9393	6364	5558	5361	9000	10972	2779	3214	2661	3085	2525	2676	2849	2264	2676	3048	2493	2816	2228	2422	2470	2429	2747	3197	2347	hsa:5603	Mitogen-activated protein kinase 13 variant
C4orf48	925.496	270.483	1.77469	0	515	709	566	1834	911	1159	1058	1105	586	649	1150	637	759	1248	563	925	862	740	1238	153	158	251	170	454	119	579	343	314	230	200	268	296	317	401	271	100	199	437	hsa:401115	Neuropeptide-like protein C4orf48
IER5L	1825.99	534.003	1.77376	0	2198	2275	1778	1207	2272	1810	1251	2828	1724	2460	1686	1915	1512	1569	1334	1246	1546	1929	822	353	718	497	354	933	343	506	618	308	425	441	604	524	742	701	617	481	777	406	hsa:389792	immediate early response 5-like
B3GNT8	273.237	80.8952	1.75603	0	275	211	291	397	277	351	110	353	231	291	379	221	148	321	282	186	217	220	285	66	128	64	71	127	52	101	101	56	114	85	77	64	72	100	73	63	92	58	hsa:374907	UDP-GlcNAc:betaGal beta-1,3-N-acetylglucosaminyltransferase 8
PRDM1	3058.78	908.577	1.75128	0	3517	2165	2969	2630	3502	2079	2056	2296	1977	3126	3281	4320	4187	4601	4114	1201	2832	2330	3577	870	325	959	598	1029	689	1384	1761	585	765	665	664	1526	1170	1059	779	546	790	1363	hsa:639	PR domain zinc finger protein 1
ENDOD1	7700.37	2299.49	1.74361	0	11166	8375	6471	5194	9616	8995	8008	5931	6439	7031	5575	5533	10514	6206	8384	6116	7467	9087	6324	2281	1981	2532	2068	2322	2770	2960	1560	2256	2738	2065	2447	2464	2774	2012	2987	2039	2523	2219	hsa:23052	Endonuclease domain-containing 1 protein
PRICKLE1	4787.25	1457.13	1.71607	0	4049	3686	3629	6963	7727	6117	7050	3216	5350	3847	6150	1803	4329	5297	3138	4555	5210	3638	3212	1316	2154	1673	1624	1422	2275	1413	1146	1128	1971	1708	1471	641	1497	899	1377	1193	2568	878	hsa:144165	Prickle-like 1 (Drosophila), isoform CRA_a
KDELR3	1669.84	509.369	1.71293	0	1137	1372	1684	1997	1849	1676	2002	827	1524	1237	2380	777	2568	2077	1004	2529	1246	1256	2041	305	322	522	551	665	430	518	493	680	455	461	632	555	689	495	461	336	847	515	hsa:11015	ER lumen protein-retaining receptor 3
ECE1	19792.5	6069.62	1.70527	0	15485	20497	20887	23474	20264	25971	13499	21167	18401	21973	20926	20232	28018	19883	12269	13690	13176	21213	13971	6090	8136	7663	7018	8362	4930	7607	5666	4161	5801	6887	5883	5206	5061	4644	5966	6283	8569	4074	hsa:1889	Endothelin converting enzyme 1, isoform CRA_a
ST3GAL5	9306.84	2858.25	1.70316	0	6699	6289	6299	10317	7891	11760	9177	7179	7854	9919	13773	9714	7753	15528	5050	8672	8857	8937	11534	3225	3966	2367	2609	3103	2777	2873	1587	2699	3318	3536	3427	1706	3853	3739	2758	2725	2791	2759	hsa:8869	cDNA FLJ55056, highly similar to Homo sapiens ST3 beta-galactoside alpha-2,3-sialyltransferase 5, transcript variant 1, mRNA
FJX1	325.498	100.452	1.69614	0	234	272	399	420	441	323	224	263	287	285	521	401	229	444	256	309	233	379	125	107	56	108	75	115	135	114	127	67	121	77	119	164	90	101	98	90	110	81	hsa:24147	Four-jointed box protein 1
CDC42BPG	2746.68	849.398	1.69318	0	2531	3227	3069	1958	3024	3213	3104	2217	2906	2610	2187	2351	3215	2708	2521	1792	2354	3540	2210	948	1258	807	1047	742	789	725	508	752	1034	990	921	569	1195	874	789	984	1025	609	hsa:55561	Serine/threonine-protein kinase MRCK gamma
UCN	39.0635	12.1581	1.6839	0	36	27	42	39	30	51	24	44	42	22	32	23	43	36	23	32	57	49	69	7	13	2	5	16	10	13	15	14	8	15	15	18	6	20	13	22	9	14	hsa:7349	Urocortin
IRAK2	806.158	251.563	1.68014	0	649	920	751	801	1327	1200	805	532	893	868	1133	404	747	441	846	649	548	724	682	200	270	294	272	313	254	369	374	201	253	209	203	321	221	217	256	183	200	250	hsa:3656	cDNA, FLJ93282, highly similar to Homo sapiens interleukin-1 receptor-associated kinase 2 (IRAK2),mRNA
BMP1	3363.82	1050.2	1.67944	0	3167	3393	4096	3416	3365	4505	3286	3300	2479	4089	3556	3603	3825	3237	3033	2798	2915	2105	2098	1086	1336	1026	1197	1324	942	1178	833	762	1166	1220	1278	924	1112	938	1043	1003	1273	828	hsa:649	Metalloendopeptidase
SIPA1L2	3388.7	1068.94	1.66455	0	3071	2398	2193	4076	3461	4740	3442	1714	2581	2772	4332	4222	4560	3034	2729	3319	3812	3791	3023	1444	905	978	920	1501	1221	1358	601	1095	1269	1230	1366	829	822	1050	1129	899	1553	802	hsa:57568	SIPA1L2 protein
SLC35F2	1587.22	503.24	1.65718	0	1895	1918	1482	1017	1911	1300	1320	1864	1956	1725	1172	1398	1897	1356	1111	1057	1541	2139	1015	533	535	564	403	408	571	522	556	640	630	485	547	745	341	383	392	517	580	414	hsa:54733	cDNA FLJ58947, highly similar to Homo sapiens solute carrier family 35, member F2 (SLC35F2), mRNA
EDA2R	913.431	290.578	1.65237	0	701	1170	854	864	964	644	1483	392	535	665	925	426	1098	808	1011	1033	720	1295	1483	265	526	121	315	170	522	227	105	235	415	231	295	131	442	220	400	157	613	270	hsa:60401	cDNA, FLJ95782, highly similar to Homo sapiens ectodysplasin A2 isoform receptor (XEDAR), mRNA
QSOX1	6508.71	2075.86	1.64866	0	4833	6026	5987	3980	10085	9354	5359	8350	7367	4785	4898	7090	6863	4651	5844	5879	4831	8222	5094	1774	2693	2509	2208	2796	1665	2269	2139	1464	1915	2140	2394	2217	1400	1915	1933	2401	2876	1581	hsa:5768	Sulfhydryl oxidase 1
S100A11	15105	4827.85	1.64558	0	14849	19163	15116	10396	21504	17123	21285	19879	16340	11056	10231	7278	12158	9585	11995	18403	9938	15791	15614	3344	5588	4766	6432	6761	3400	5822	6757	4536	3673	3986	4477	4917	4672	5325	4114	3283	6616	4753	hsa:6282	Protein S100-A11
PHLDA3	3251.2	1050.4	1.63004	0	2585	4681	3495	2812	3915	3592	3262	3769	3008	2605	3107	1083	3086	2099	2544	5280	2442	3460	3151	531	1895	801	1417	1250	1062	1044	1190	1213	1004	616	1055	765	1393	872	1174	653	1533	795	hsa:23612	Pleckstrin homology-like domain family A member 3
CCDC64B	716.012	237.664	1.59106	0	621	781	578	607	826	448	569	772	963	795	537	822	447	1082	644	422	803	974	455	274	346	181	183	295	238	221	160	256	270	209	146	143	387	289	290	223	208	304	hsa:146439	Bicaudal D-related protein 2
ETHE1	2435.09	811.361	1.58556	0	2759	2708	2066	1751	3083	2415	2675	2528	2322	1615	1252	796	4098	1426	2062	2494	2565	3051	3202	751	707	857	938	858	616	886	1203	830	748	684	575	1112	727	764	676	800	821	1108	hsa:23474	cDNA, FLJ96390, highly similar to Homo sapiens protein expressed in thyroid (YF13H12), mRNA
LRRC8E	392.703	131.216	1.5815	0	323	400	336	534	569	199	389	286	412	637	538	319	527	259	421	189	283	294	339	174	188	170	105	191	111	168	81	111	133	172	106	70	147	176	95	96	149	117	hsa:80131	Volume-regulated anion channel subunit LRRC8E
DLG4	1517.39	509.79	1.57361	0	1271	1427	1263	2113	1152	1623	774	1767	1124	2101	1791	2424	1516	1897	1191	1100	1394	1082	1025	455	635	405	435	703	309	612	433	302	635	625	722	349	497	716	583	577	479	469	hsa:1742	cDNA FLJ50646, highly similar to Discs large homolog 4
SLC9A7P1	174.699	59.5054	1.55378	0	198	154	137	162	137	212	161	155	129	174	191	219	142	181	176	354	147	83	142	45	73	43	68	48	101	82	29	72	67	58	32	25	74	101	105	33	72	35	hsa:121456	cDNA FLJ35312 fis, clone PROST2010545, highly similar to Sodium/hydrogen exchanger 7
SLC17A5	10526.3	3586.94	1.55318	0	10362	10987	9117	9848	11321	7528	5813	10800	12553	13791	10200	13747	10128	15919	8071	6467	8176	12984	5673	3664	5696	3065	3978	2667	4667	2735	1675	3865	5292	3136	5179	2286	3127	2773	3943	4076	5961	2239	hsa:26503	cDNA, FLJ96906, highly similar to Homo sapiens solute carrier family 17 (anion/sugar transporter), member 5 (SLC17A5), mRNA
LOC101929693	344.531	118.343	1.54166	0	284	256	192	433	337	432	288	364	287	186	399	318	571	420	202	424	361	336	303	91	149	96	105	206	92	124	128	101	133	105	132	99	133	138	134	127	145	61
MVP	9427.42	3308.46	1.5107	0	9408	11045	9281	10535	11760	12742	9487	11516	11298	11933	6441	4857	9313	5792	7544	6463	6206	8599	8698	2647	2801	4249	3418	4448	2453	4585	5577	2050	2441	2656	2901	6319	2570	2468	2219	2394	3638	3919	hsa:9961	Major vault protein isoform A
MGAT4B	10056.4	3544.87	1.5043	0	10216	11018	10644	9097	13819	9671	7177	13547	13287	13093	7843	6960	8496	8004	8768	6930	6758	11462	6994	3248	5217	3828	4011	4379	2668	4130	3414	4067	4188	3231	3471	2637	3248	3344	3034	3092	5039	2543	hsa:11282	Alpha-1,3-mannosyl-glycoprotein 4-beta-N-acetylglucosaminyltransferase B
CA13	909.759	321.153	1.50222	0	849	776	633	1102	969	688	1125	450	890	914	898	888	895	1061	874	927	954	1296	752	376	263	184	358	296	403	349	104	436	441	379	361	173	415	333	465	305	336	337	hsa:377677	Carbonic anhydrase 13
MPZL3	1658.56	585.964	1.50105	0	1763	1497	1558	1267	1629	703	1734	870	2055	2089	1315	1825	1718	1709	1613	1268	2284	1915	1880	605	614	528	576	745	372	658	367	609	750	617	588	448	798	723	847	539	546	536	hsa:196264	Myelin protein zero-like protein 3
ETV1	2534.6	904.716	1.48622	0	2286	2332	2591	4508	1998	2831	2922	1545	1572	3110	2126	2106	3814	1543	1935	2142	2015	3000	2843	649	726	672	871	1426	714	648	355	1041	1245	751	1377	557	1423	1233	1541	449	1332	785	hsa:2115	Ets variant gene 1, isoform CRA_a
LMO3	15208.1	5449.78	1.48057	0	11006	13739	10972	14851	8712	10830	12862	10456	12554	19807	17235	28812	18510	15528	21909	13887	15362	10240	15756	6082	5733	4369	4381	3238	9476	4221	2204	6476	7355	6057	7480	2848	6407	7583	6051	5021	4837	6952	hsa:55885	LIM domain only 3 (Rhombotin-like 2), isoform CRA_b
CDC42EP1	3931.58	1417.93	1.47133	0	2427	4257	3478	4896	5729	5381	4210	4668	3403	2937	4920	3435	5001	3229	1928	2885	3020	4595	2155	1281	2325	1551	1788	1881	1086	1727	1457	943	1242	1397	1738	869	1609	1290	1213	1458	1883	764	hsa:11135	CDC42 effector protein (Rho GTPase binding) 1, isoform CRA_a
RAD23B	15622.9	5741.82	1.44408	0	19456	15503	14292	15030	8341	12469	10404	12273	13636	16035	14965	21407	14326	27508	11265	11932	19912	20904	9988	6299	5128	6351	6281	5658	5713	6034	4368	5669	6506	5769	6461	5913	5760	6332	5463	6167	6682	5585	hsa:5887	cDNA FLJ56531, highly similar to UV excision repair protein RAD23 homolog B
RNF24	1390.54	514.759	1.43368	0	1613	1433	1362	1703	1456	1432	1563	1387	1007	1453	1112	1723	1206	1129	1360	1131	922	1749	1011	491	738	570	608	686	349	606	449	377	541	437	770	336	540	512	602	359	753	304	hsa:11237	RING finger protein 24
SH2D4A	3121.61	1165.97	1.42076	0	2742	2833	2200	2836	3668	3853	2952	2704	3508	3185	3187	3193	3108	3316	2988	3139	2156	2944	3229	1598	1286	1166	1538	1124	1385	1122	458	1038	1538	1568	1309	417	1029	1198	1093	1050	1957	989	hsa:63898	SH2 domain-containing protein 4A
PAPLN	4179.91	1582.37	1.40139	0	5239	4663	3408	2363	3950	6568	4517	3644	4866	4966	2521	3409	5629	5087	3010	2744	4486	2546	3378	1531	1808	1952	1447	1600	1340	2053	1730	1481	1753	1415	1461	2325	1695	1144	1408	1819	1531	1231	hsa:89932	cDNA FLJ45428 fis, clone BRHIP3038735, highly similar to Homo sapiens papilin, proteoglycan-like sulfated glycoprotein (PAPLN), mRNA
KLHL2	3293.2	1248.12	1.39974	0	2984	2749	2476	2944	2896	3756	3724	1661	2537	2885	3497	3497	3059	3836	2707	3817	4514	2951	4951	1317	610	1080	1269	943	1253	1347	565	1764	1587	1249	1531	1200	1597	1742	1543	1237	1210	1496	hsa:11275	Kelch-like protein 2
CCND2	10200.5	3867.18	1.39929	0	10497	8719	8676	13392	5848	9794	10150	8806	8470	9043	14563	12487	13196	12931	8060	8097	9334	8619	9184	4694	3665	3166	3972	4301	3491	3503	2352	3226	3572	3798	4569	3202	5732	5132	5215	2827	4729	4508	hsa:894	G1/S-specific cyclin-D2
MYEF2	867.24	336.531	1.36569	0	1168	674	723	638	705	675	1063	421	622	828	783	1050	799	945	923	923	1020	1125	1096	319	159	308	300	289	345	265	219	309	350	240	478	501	536	589	580	81	424	312	hsa:50804	Myelin expression factor 2, isoform CRA_c
RASA1	5475.29	2148.16	1.34984	0	6700	4191	4729	4481	6810	3007	5951	3267	4553	5420	5899	6108	5592	6385	5144	6419	5695	7452	4000	2719	1551	2200	2112	1858	2455	2350	1197	2259	2449	2430	2869	1783	2809	2222	2380	2028	2307	2194	hsa:5921	RAS p21 protein activator (GTPase activating protein) 1, isoform CRA_b
PARP14	9765.34	3836.23	1.34798	0	11677	8513	8202	9646	8720	7977	17534	6302	7178	7364	7809	10092	12598	10551	8411	7886	6278	10681	14688	4293	2175	5824	3546	3992	4097	5915	4196	3367	2640	3240	4475	7373	3394	2598	2806	2210	2947	5603	hsa:54625	Poly [ADP-ribose] polymerase 14
CD276	3615.39	1421.45	1.34679	0	3311	3918	4811	3791	3997	6309	3832	3449	2645	3039	2911	3014	4018	3051	3098	2963	2729	3356	2717	1356	1818	1782	1616	2189	1075	1625	1265	1153	1569	1425	1395	1019	1584	1384	1225	1360	1912	923	hsa:80381	cDNA FLJ78639
DDB2	1385.13	545.06	1.34553	0	1143	1938	1408	1231	1499	1229	1624	1930	1286	1266	1298	683	1072	891	1017	1448	1217	1448	1840	399	712	578	686	611	535	548	895	405	643	325	432	717	422	378	487	377	845	482	hsa:1643	DNA damage-binding protein 2
NHSL2	609.754	240.794	1.34042	0	580	696	549	628	543	876	428	434	300	478	642	967	828	693	667	575	562	399	511	268	183	296	275	317	192	373	155	233	321	278	289	198	222	234	300	239	239	119	hsa:340527	NHS-like 2
TOR4A	1846.53	737.891	1.32334	0	1803	1084	1937	1992	2459	2378	1865	2412	1746	1762	1967	1583	2060	1573	1579	1105	1430	1643	1657	748	448	1028	670	1030	638	1023	1343	500	684	621	895	975	515	571	489	736	733	623	hsa:54863	Torsin-4A
GPRC5B	5848.33	2362.07	1.30797	0	5826	4998	5496	4946	6551	5485	3156	6423	7753	7454	6329	6374	7534	6026	4220	5019	4562	6241	3017	2482	3224	2643	2562	3825	2260	3216	1630	1825	2793	2351	2375	1821	1678	1873	2188	2505	3303	1518	hsa:51704	G protein-coupled receptor, family C, group 5, member B, isoform CRA_a
CEP170B	4745.84	1926.7	1.30053	0	4994	5446	5137	3955	6107	4938	4269	5743	5539	5141	3538	3941	4791	4435	3899	2676	4401	5603	2476	2041	2910	2302	2151	2651	1668	2297	1323	1470	1960	2253	1901	1346	2001	1703	1670	2189	2406	1295	hsa:283638	Centrosomal protein of 170 kDa protein B
ABR	5315.8	2159.3	1.29973	0	4813	5278	6753	5439	6732	7727	6322	5948	4974	3384	5000	3419	5287	3608	4252	4193	3092	6089	5916	1808	1888	3155	1902	2827	1583	3165	3461	1901	1789	1952	2234	3337	1958	1601	2051	1239	2058	1848	hsa:29	cDNA FLJ60543, highly similar to Active breakpoint cluster region-related protein
PON2	3901.94	1641.14	1.24949	0	5000	3857	3656	3722	3915	3553	4235	2751	3082	2991	4176	3249	4565	2915	3109	3908	4312	5024	4486	2159	1140	1381	1752	1695	1841	1509	765	2285	2059	1795	2085	1223	1623	2033	1833	1887	1781	1396	hsa:5445	cDNA FLJ54305, highly similar to Serum paraoxonase/arylesterase 2 (EC 3.1.1.2)
DCBLD2	6086.74	2560.97	1.24898	0	6725	7818	7646	4493	5558	6372	7132	2817	3847	5268	6314	4984	4953	4803	6197	7738	4659	9873	6330	3274	1742	2579	2507	2278	2793	2365	896	3076	3399	2950	3169	1762	3251	3034	3110	2735	3028	2466	hsa:131566	Discoidin, CUB and LCCL domain-containing protein 2
BICD1	1601.8	676.119	1.24434	0	1665	1301	1072	1418	1619	1436	1706	737	1055	1432	2086	1977	2113	2182	1586	1560	1979	1642	1348	834	501	527	578	772	595	672	428	832	904	877	699	776	826	863	673	689	684	517	hsa:636	Protein bicaudal D homolog 1
MYO6	5165.93	2201.31	1.23066	0	5007	5553	5121	5847	7478	3256	5194	4040	4535	4905	3913	4897	5767	5184	5565	3714	2698	7783	5086	2899	1441	2902	2220	1855	2254	2215	987	2666	2446	2065	2709	2290	2629	2199	2184	2488	2370	2436	hsa:4646	Unconventional myosin-VI
TNFRSF10B	3294.61	1419.1	1.21513	0	2655	4322	3492	2831	3769	3145	4726	2709	3035	2374	2844	1903	3045	2385	4043	2993	2314	4479	4021	1240	2304	1138	1498	1331	1673	1503	1482	1047	1417	1196	1435	1382	1754	1273	1530	1225	1824	1204	hsa:8795	cDNA FLJ59908, highly similar to Tumor necrosis factor receptor superfamily member 10B
KCNK1	1039.21	453.788	1.19539	0	1398	1265	1190	636	1066	911	807	964	1019	1133	1000	919	939	1240	776	1084	914	982	924	565	446	402	364	428	477	559	184	439	522	585	492	314	536	504	657	472	408	550	hsa:3775	Potassium channel, subfamily K, member 1, isoform CRA_a
PAM	19783.4	8661.08	1.19167	0	19301	17561	17710	23249	19447	24447	19027	15762	14762	18386	23511	18221	35889	17131	17003	18840	11260	19269	16822	9259	8689	9670	9923	10559	8222	11073	5035	7601	9551	9191	8585	7150	9515	7854	9148	8507	12369	7605	hsa:5066	cDNA FLJ53473, highly similar to Peptidyl-glycine alpha-amidating monooxygenase (EC 1.14.17.3)
C11orf80	1164.25	514.218	1.17895	0	1233	1407	1095	691	1246	1222	1084	1282	1305	1182	837	998	1060	1147	895	1014	1125	1334	1246	474	674	484	450	557	396	597	869	425	434	479	438	848	507	412	389	396	483	564	hsa:79703	chromosome 11 open reading frame 80
LOC101927002	61.0173	27.1156	1.17009	0	44	88	59	52	47	54	93	45	43	57	66	63	46	46	51	65	70	74	72	16	35	19	37	19	57	27	24	25	30	25	26	32	32	18	25	20	39	20	hsa:101927002	uncharacterized LOC101927002
STX3	2627.73	1172.97	1.16365	0	3419	2629	2711	2125	2587	2207	2109	2269	3039	2969	1871	2545	1942	2402	2590	1828	2578	3863	2762	1166	1283	782	1118	1185	1145	1109	645	1377	1522	1241	1400	746	1350	1441	1398	1237	1805	994	hsa:6809	cDNA FLJ52253, highly similar to Mus musculus syntaxin 3 (Stx3), transcript variant C, mRNA
TRAK2	13420	5996.37	1.16223	0	11130	7580	8301	12852	10446	11074	13340	6944	11734	13966	17298	16238	14814	20250	11612	14347	18102	11521	18870	6933	3680	5675	6370	5271	5934	6145	2468	8203	7714	6250	6467	3973	8919	7669	7837	6114	6027	6309	hsa:66008	Trafficking kinesin-binding protein 2
STRADB	1853.53	834.264	1.1517	0	1772	1286	1210	1335	2009	1206	1748	1735	2282	1992	1533	1821	2390	1576	1875	1919	2517	2188	1804	985	787	762	864	789	893	721	480	950	1014	902	1017	641	1051	1221	813	909	810	727	hsa:55437	Amyotrophic lateral sclerosis 2 (Juvenile) chromosome region, candidate 2, isoform CRA_a
FAM3C2	184.522	83.1754	1.14956	0	210	202	156	167	215	128	164	118	152	266	178	168	170	161	150	180	148	275	207	72	40	80	79	69	120	92	35	103	117	117	87	54	94	93	122	112	87	65		FAM3C pseudogene
PDGFC	2958.07	1335.13	1.14767	0	3225	3380	3852	2527	2241	2160	2289	1946	2427	2982	2733	4222	3234	2874	3066	3293	2633	3246	2600	1668	1163	1182	1365	1160	1930	1281	784	1522	1623	1147	1724	1040	1542	1579	1247	1245	1629	1314	hsa:56034	cDNA, FLJ94436, highly similar to Homo sapiens platelet derived growth factor C (PDGFC), mRNA
CLIP4	5046.26	2284.34	1.14344	0	5213	4778	4282	3737	5211	3247	5521	3442	5392	5531	4662	5390	6142	5207	6059	3554	4391	7330	4367	2588	2645	1764	2555	1641	2545	1819	969	3018	2870	2533	3114	1524	2692	2571	2774	2044	3108	1964	hsa:79745	CAP-GLY domain containing linker protein family, member 4
LSR	6130.87	2802.03	1.12962	0	5544	5575	5815	6410	8535	7359	5633	6356	6122	7299	5445	4890	7390	6102	4573	4172	3778	7923	3988	2761	4071	3685	3275	3590	2488	2965	2347	1786	2993	2998	2744	2264	2807	2582	2246	3277	3462	2140	hsa:51599	Lipolysis-stimulated lipoprotein receptor
LEPREL2	1879.74	860.796	1.12679	0	1127	2036	2300	1805	2145	2584	1990	1581	1725	2364	2058	1364	2235	1857	1589	2090	1281	1204	1465	734	1043	979	793	1079	699	797	849	581	914	962	1092	827	777	803	966	935	1102	802	hsa:10536	cDNA FLJ57404, highly similar to Prolyl 3-hydroxylase 3 (EC 1.14.11.7)
S100A16	4452.68	2041.96	1.12472	0	3377	4781	5227	3419	5375	4002	5090	5250	4628	3718	2548	2962	5135	3826	3263	4759	3955	6413	4210	1948	2279	1631	2676	2912	1567	2018	1834	2194	2175	2098	2118	1489	2071	2424	2002	2055	2553	1696	hsa:140576	Protein S100-A16
ARHGAP23	2800.02	1289.69	1.11841	0	2162	2306	2762	2717	3338	2596	2516	3139	2732	3112	3272	2910	3752	3332	3114	1848	1919	2411	1740	1167	1290	1249	1132	2060	1074	2121	1768	994	1268	1088	1625	1106	974	1216	1196	1167	1921	625	hsa:57636	Rho GTPase-activating protein 23
RAB34	5920.97	2747.47	1.10773	0	4000	5366	4914	6317	6655	6115	4576	7620	6423	5684	5703	5332	7149	6870	3709	5532	7133	5326	4492	2314	3596	2641	3594	3664	2032	2403	2570	2404	3021	2930	3091	1784	2406	2949	2421	3367	3515	2657	hsa:83871	RAB34, member RAS oncogene family, isoform CRA_b
PMEPA1	3710.26	1735.17	1.09645	0	3618	4261	6432	2976	3029	4215	3131	3088	2547	2951	4179	3785	2970	3588	3860	4848	3244	3625	2627	1524	1627	1881	1689	2397	1324	2073	1781	1621	1884	1482	2002	1993	1843	1666	1799	1438	2337	1425	hsa:56937	Transmembrane, prostate androgen induced RNA, isoform CRA_c
TMEM41A	1538.05	720.311	1.09441	0	1520	1748	1553	1148	1875	1354	1505	1497	1910	1616	1388	1354	1692	1771	1278	1324	1097	1552	1133	796	796	783	746	780	791	815	698	652	784	750	781	636	646	731	791	684	678	679	hsa:90407	Transmembrane protein 41A
TMEM8A	4988.71	2367.28	1.07544	0	4528	5903	4338	3956	6654	6376	5539	6119	4389	3813	3487	3707	5215	5316	3994	3899	3384	6390	4828	2079	2775	1972	2523	2900	1982	2803	2591	2479	2372	1858	2203	2325	2402	2352	2266	2616	3261	2150	hsa:58986	Transmembrane protein 8A
TAX1BP3	2781.4	1321.61	1.07352	0	2369	3023	2934	2816	3667	2925	2933	3352	3034	2378	2156	1758	3147	2258	2402	2567	2181	3282	1999	1097	1759	1300	1558	1899	1194	1513	1358	1260	1254	1208	1312	991	1242	1297	1246	1361	1921	876	hsa:30851	Tax1-binding protein 3
NARR	682.24	324.361	1.07268	0	466	641	580	715	872	740	620	731	650	642	620	501	905	841	488	662	786	641	486	275	422	341	350	457	263	324	237	288	378	318	383	229	304	359	287	440	375	291	hsa:100861437	Ras-related protein Rab-34, isoform NARR
CD151	16586	7888.25	1.07219	0	16151	16613	15963	19007	18084	17584	14617	18082	20296	14505	15803	13882	22374	18005	12554	14938	15328	12214	9707	8573	13509	8645	8985	10438	5562	7729	6804	7190	8683	7498	8580	7099	7700	7104	7562	8739	8327	4387	hsa:977	Tetraspanin
MICALL2	729.926	348.486	1.06665	0	630	853	776	760	501	925	626	692	730	527	647	779	458	1029	573	800	832	611	776	319	309	327	343	368	244	363	533	262	320	420	350	469	475	302	258	396	361	320	hsa:79778	MICAL-like protein 2
ATP6V1B2	7475.88	3581.16	1.06182	0	7787	8056	6799	7682	7805	9777	9242	9363	7589	6525	6357	5106	6870	4713	6223	7275	5451	6375	8883	3169	4337	4080	3513	4082	3132	3861	4195	3644	3719	3261	3634	4038	3656	3395	3298	2800	4207	3367	hsa:526	cDNA FLJ51779, highly similar to Vacuolar ATP synthase subunit B, brain isoform (EC 3.6.3.14)
TMEM184A	802.464	385.248	1.05865	0	802	927	883	703	864	621	706	920	1042	842	700	795	771	612	738	550	724	931	608	356	535	336	448	663	336	358	440	303	352	397	372	271	418	388	463	374	440	217	hsa:202915	Transmembrane protein 184A
CTNNB1	31861.8	15433.2	1.04579	0	35000	29298	29927	35466	21075	50828	31251	20802	22367	24994	41415	27771	31996	33200	21969	33416	38031	22957	42755	19356	10621	16226	14636	18984	17566	19054	8702	16952	14902	16007	15143	15280	18445	14794	19504	15318	14705	16500	hsa:1499	Catenin (Cadherin-associated protein), beta 1, 88kDa, isoform CRA_a
EDEM1	5843.21	2831.34	1.04528	0	7514	5668	5839	4491	5602	5711	5485	4405	5601	6336	5169	5922	6304	6468	4692	5656	3743	6204	7373	2448	1590	3534	2197	2245	3273	3948	4439	2322	2755	2544	2905	5052	2766	2244	2513	2009	2783	3254	hsa:9695	alpha-1,2-Mannosidase
RNF128	4825.23	2341.58	1.04311	0	5277	3762	4070	5427	4259	4898	3600	4229	4520	6119	6394	5771	4171	5300	4106	4287	4105	4166	4967	3245	2120	2154	2467	2062	3070	1857	814	3152	3245	2262	2550	1172	3055	2062	3234	2872	2158	2454	hsa:79589	E3 ubiquitin-protein ligase RNF128
SNX1	22029	10823	1.02531	0	27195	17537	13283	21679	25629	19187	26702	17058	16733	20814	28624	30331	29008	25282	15810	21504	21213	16369	15619	12385	12396	10979	11491	10616	11975	11753	7464	10296	12313	11169	13716	9149	11349	10065	11054	10061	13670	9465	hsa:6642	Sorting nexin-1
DEGS1	7456.42	3674.9	1.02078	0	7566	6550	5201	7191	6507	8921	6031	5339	8145	6558	9431	6323	6513	9179	5713	11560	9201	6498	6157	3632	3267	3363	3771	3741	3845	3923	3016	3814	3780	3991	4323	3974	3954	3659	4052	3680	3520	4372	hsa:8560	Degenerative spermatocyte homolog 1, lipid desaturase (Drosophila), isoform CRA_a
ADK	3274.4	1628.41	1.00776	0	3278	3092	1958	3053	3482	2244	3313	2390	3332	3220	3212	3787	3296	3170	2499	3908	4077	4248	3135	1601	1223	1259	1784	1422	1840	1409	1025	2448	2014	1818	2103	1309	1426	1985	1913	1717	1827	1745	hsa:132	Adenosine kinase
CTTN	10841.1	5404.13	1.00437	0	11410	11372	11633	10826	13376	11522	9391	8925	13426	12183	9624	8201	11668	9798	8660	7734	9453	11754	8859	6310	6378	5285	6438	7276	5014	5564	3433	5759	5587	5889	5608	3777	6045	4983	5469	5690	6607	4431	hsa:2017	Cortactin, isoform CRA_c
GGN	93.7159	46.7399	1.00364	0	76	63	82	88	97	114	75	105	87	82	104	113	109	104	107	101	90	82	56	38	55	55	70	50	46	35	40	31	56	61	56	27	34	57	43	51	69	36	hsa:199720	Gametogenetin
IL13RA1	8151.69	4084.01	0.997114	0	7690	6557	7951	7932	7232	8524	9907	5303	6236	7438	8773	7331	11907	6929	7908	9062	7843	7896	9458	3519	2685	4346	4082	4538	3833	4969	3014	4228	4523	4083	5383	4481	3517	4427	4771	3569	5367	4587	hsa:3597	Interleukin-13 receptor subunit alpha-1
INPP5F	2196.61	1106.1	0.989797	0	2589	2020	2202	1309	2306	1353	2438	1521	2477	2350	2057	1907	2836	3017	2263	2159	2150	2048	1666	1241	649	1048	963	878	1363	1131	637	1176	1351	1281	1387	1172	1194	1292	1218	1315	1252	1156	hsa:22876	Phosphatidylinositide phosphatase SAC2
UBTD1	1221.47	615.854	0.98796	0	1138	1201	1299	1428	1150	1151	929	1768	1166	1333	1151	1300	1064	1307	994	1033	1139	933	977	635	609	536	750	779	396	636	572	660	756	649	788	390	785	658	663	605	692	459	hsa:80019	ubiquitin domain containing 1
FAM3C	10813.3	5485.46	0.979121	0	12293	11199	9779	9322	10929	8366	8675	6769	9513	13179	10811	10671	11556	10145	9170	9356	10758	15530	12286	5471	3227	4641	5511	3800	7099	5153	2429	7421	7285	5557	6543	4368	6418	6795	7938	6493	5663	5983	hsa:10447	Protein FAM3C
ZNF217	3842.87	1952.48	0.976874	0	4603	3282	3348	3113	5458	3308	4643	2137	3506	4216	3450	3988	4944	3138	4633	3025	2775	4211	3530	1895	1948	2434	1746	1375	2275	2722	2075	1500	2345	1938	2305	2679	1764	1660	1644	1551	2069	2044	hsa:7764	cDNA FLJ77047, highly similar to Homo sapiens zinc finger protein 217 (ZNF217), mRNA
RPRD1A	4799.62	2481.39	0.95177	0	5457	4379	3609	4368	5142	3158	4606	3042	4590	5725	4332	5396	5379	5728	4655	4190	5021	6412	3766	3039	1451	2483	2556	2130	2739	2613	1145	3018	3171	2740	3009	1954	2960	2986	2836	2827	2528	2609	hsa:55197	Regulation of nuclear pre-mRNA domain-containing protein 1A
PLS3	34292.7	17848.9	0.942067	0	40567	35925	30262	26293	35744	21716	36971	24371	26293	36023	34937	34933	36043	30483	28842	34818	41852	30468	49585	22654	12240	15521	19337	14249	27095	15785	5947	24953	23461	19073	21831	11660	21448	17041	22121	20282	19057	17420	hsa:5358	cDNA FLJ61108, highly similar to Plastin-3
SEMA4C	2304.66	1204.12	0.936573	0	2456	2185	2584	2287	2052	3155	1731	2345	2408	2226	2783	2278	1984	2321	2373	1613	1961	1879	1993	1252	1400	1279	985	1616	963	1504	1286	905	1195	1264	1297	1191	1579	1258	1298	1235	1304	621	hsa:54910	Semaphorin-4C
TNFRSF1A	7185.35	3766.8	0.931718	0	5370	6281	7056	8745	7707	9523	6887	7157	6798	6779	8133	5083	8560	7388	6527	6090	5728	6424	6801	3406	4016	4572	4055	5492	2487	4454	4488	2500	3765	3827	4196	3529	3613	3568	4040	3282	4780	3094	hsa:7132	Tumor necrosis factor receptor superfamily member 1A
ZFYVE19	1722.8	917.233	0.909392	0	1521	2081	1448	1492	1756	2197	1540	2208	1842	1347	1414	1584	1664	1697	1104	1749	1816	1305	1930	908	924	902	994	1138	854	891	965	898	933	940	924	1047	876	999	919	914	876	917	hsa:84936	Abscission/NoCut checkpoint regulator
IQGAP1	22512.7	12037.8	0.903165	0	25436	22703	22952	20894	30055	22254	24656	14606	24133	23682	20730	19117	27023	22881	19706	15218	16194	22802	21477	12144	10673	16717	12739	11747	12595	14426	9117	10255	12021	13076	12557	13545	13217	9430	10062	12242	15433	13069	hsa:8826	HCG1991735, isoform CRA_a
NACC1	3688.92	2004.17	0.880196	0	3329	3572	3334	4022	4629	4141	4146	3984	3697	3405	3175	3895	3816	4552	2703	2829	3178	3198	2479	2036	2332	3095	2380	2515	1651	2210	2389	1580	2039	1696	1955	2217	1906	1747	1646	1970	1856	1657	hsa:112939	Nucleus accumbens-associated protein 1
TSTA3	2731.08	1486.61	0.877444	0	2392	2852	2469	3103	2740	2451	2499	3335	3028	2498	2446	2119	2896	3041	1972	2494	2554	3052	2357	1467	1397	1428	1611	1568	1198	1427	1803	1686	1430	1272	1421	1826	1374	1498	1432	1722	1736	1521	hsa:7264	cDNA FLJ39433 fis, clone PROST2004142, highly similar to GDP-L-fucose synthetase (EC 1.1.1.271)
SLC15A4	1687.17	919.61	0.875515	0	1801	1661	1753	1641	1831	2077	1604	1578	1978	1685	1908	1248	1663	1374	1381	1226	1148	2078	1517	960	1005	1054	784	945	905	1128	1059	804	813	919	980	1212	875	803	788	874	995	935	hsa:121260	Solute carrier family 15 member 4
IDS	15091.1	8296.52	0.863115	0	16407	20106	17452	11655	14509	15331	13073	11843	13059	15025	12564	15363	13950	17261	13334	16549	11966	14784	15065	7682	7452	9426	8732	9180	8178	10192	6764	7964	8867	9079	9710	6897	9262	7888	9757	7597	9265	8175	hsa:3423	Iduronate 2-sulfatase (Hunter syndrome), isoform CRA_e
SCARB2	21188	11663.4	0.86125	0	20019	16026	19408	18816	18709	24479	22947	13701	18140	25454	25018	22041	24505	22996	21589	15684	18258	21869	24282	12326	8295	13016	12173	11101	12303	12310	5800	11713	15575	12344	12659	9326	14028	13555	12095	12701	16166	11477	hsa:950	Scavenger receptor class B, member 2, isoform CRA_a
TLCD2	495.685	273.719	0.856727	0	451	446	540	497	460	507	436	316	543	392	605	329	514	581	560	561	619	423	437	227	356	274	282	406	208	265	198	269	226	300	371	155	348	247	315	284	360	247	hsa:727910	TLC domain-containing protein 2
KNOP1	763.706	422.043	0.855628	0	750	561	714	687	759	828	705	637	849	813	906	739	656	782	637	818	700	892	716	446	405	462	368	483	413	437	397	411	550	539	387	424	381	380	336	415	513	468	hsa:400506	Lysine-rich nucleolar protein 1
FAAH2	629.142	349.462	0.848248	0	735	637	402	499	579	568	526	723	724	615	646	718	691	586	615	593	675	552	511	447	338	372	430	256	392	300	283	402	334	336	365	363	368	310	344	254	471	441	hsa:158584	Uncharacterized protein
SPATS2	2227.3	1239.59	0.845432	0	1886	1933	1801	2402	1816	2438	1980	1744	1746	2017	2133	2367	2141	2875	1687	2979	2571	1991	2909	1076	1083	1499	1246	1118	1157	1390	1207	1376	1534	1172	1219	1646	1130	1365	1126	1082	1403	1295	hsa:65244	Spermatogenesis associated, serine-rich 2, isoform CRA_a
PAPSS1	3871.56	2164.18	0.839094	0	3756	3613	4065	3272	3847	4484	4337	3212	3158	3599	3820	3891	3790	4295	3175	4426	4192	3670	3259	2091	2784	2718	2397	2375	2213	2616	2158	1555	2473	2070	1987	2175	2094	1805	2062	2069	2286	2096	hsa:9061	cDNA FLJ57543, highly similar to Bifunctional 3'-phosphoadenosine5'-phosphosulfate synthetase 1
RNF145	5390.74	3024.17	0.833943	0	5129	4098	4935	6909	4690	5984	6487	3164	3504	5121	7496	6010	6693	5948	4712	4692	4379	4990	5794	3161	2884	3087	2711	2672	3223	3284	2434	2935	3333	2849	3498	3398	3730	2705	3321	2951	4106	2740	hsa:153830	cDNA FLJ75045
EFR3A	9041.3	5090.6	0.828695	0	11183	7679	7894	7917	7278	9133	9824	4974	5683	8187	10143	8391	12695	8919	8448	8502	10613	10283	10870	6188	3392	5949	4880	4139	6354	5250	2504	5621	6171	4890	5959	4825	5969	5765	5612	5475	5309	5699	hsa:23167	cDNA FLJ52677
ZNF710	1647.71	928.408	0.827635	0	1579	1664	1712	2122	1632	2045	1968	1618	1348	1460	1585	1702	1399	1989	1511	1426	1304	1320	1184	969	1045	1107	982	1107	830	1285	1277	753	845	844	1116	1078	802	787	733	783	869	769	hsa:374655	Zinc finger protein 710
ME3	824.516	465.366	0.825182	0	668	758	654	971	1089	688	811	887	644	661	702	851	732	814	957	745	731	963	930	568	595	283	338	547	428	418	447	605	453	468	656	330	527	581	555	407	429	415	hsa:10873	NADP-dependent malic enzyme, mitochondrial
INPP4A	2291.9	1305.69	0.811733	0	2593	2068	1873	2135	2387	2443	2472	1916	2165	2300	2502	2408	2154	2310	2175	2076	2029	2106	2380	1270	808	1639	1118	1408	1198	1954	1680	1037	1192	1177	1278	2510	1199	1214	1098	920	1194	1464	hsa:3631	Type I inositol 3,4-bisphosphate 4-phosphatase
SNX24	1107.77	647.154	0.775474	0	949	904	979	969	1156	876	1351	822	1154	1037	1033	1084	892	1314	1048	1301	1090	1502	1103	702	584	475	737	591	558	709	333	924	802	664	704	436	728	855	777	595	852	650	hsa:28966	Sorting nexin-24
MAGEF1	3843.72	2264.33	0.763424	0	3379	3092	2798	4138	3977	3973	3547	3605	4185	3423	4566	4082	4499	4981	2636	3051	3964	3651	3578	2417	2466	2154	2409	2347	2518	2269	1534	2283	2584	2576	2716	1900	2143	2118	2470	2763	2274	2273	hsa:64110	Melanoma-associated antigen F1
SPATS2L	6968.58	4136.94	0.752302	0	6636	7123	6921	6012	8328	6829	7767	5185	5932	6207	6255	6265	6022	7073	6274	7685	6463	8975	7312	4615	3893	4948	4745	4535	3779	6162	2640	2987	4813	3668	4233	3591	4962	4936	4142	3523	4421	4391	hsa:26010	SPATS2-like protein
ERLIN1	3647.38	2182.96	0.740577	0	3775	3150	3305	3791	3177	4844	2845	3493	3942	4451	4437	4095	3902	3210	3228	2958	3028	2666	3138	2445	2312	2626	2447	2559	2239	2408	1548	1887	2495	2373	2697	1847	1942	2242	1914	2118	2504	2042	hsa:10613	SPFH domain family, member 1, isoform CRA_a
ANKLE2	3915.98	2367.41	0.726062	0	4139	3885	3867	3426	3688	4077	3543	3360	4190	3730	3916	4333	4435	3876	3342	3948	3659	3583	3466	2298	2665	2574	2330	2430	2134	2796	2077	2082	2608	2574	2723	2533	2320	2315	2449	2627	2432	2147	hsa:23141	Ankyrin repeat and LEM domain-containing protein 2
CTBS	1789.27	1093.01	0.711063	0	1926	1578	1556	1759	1155	1978	1453	1311	1492	2053	2275	1921	2073	1807	1517	2063	1794	1631	1926	1295	695	1137	1087	857	1164	1310	842	1262	1228	1054	1252	1404	1077	1087	1328	1047	901	1350	hsa:1486	cDNA, FLJ95483, highly similar to Homo sapiens chitobiase, di-N-acetyl- (CTBS), mRNA
UBFD1	4551.32	2795.2	0.703335	0	4138	4199	4450	4894	4900	4685	4642	3947	4573	5034	4004	4997	5096	5310	3980	4094	3593	4111	3568	3249	3214	3346	3547	3138	2652	3159	1951	2422	3005	2820	3072	2386	2722	2874	2710	2811	3076	2417	hsa:56061	Ubiquitin domain-containing protein UBFD1
CANT1	3495.67	2152.29	0.699695	0	3064	4002	3447	3126	4135	4194	3899	3408	3196	3470	2993	3329	3285	3166	3322	3209	2607	2898	3852	2209	2536	2758	2449	2384	1910	2452	2496	1694	2149	1897	2237	2140	1904	2029	1824	2059	2517	2095	hsa:124583	Calcium activated nucleotidase 1, isoform CRA_b
TMEM87B	2729.29	1714.67	0.670591	0	3211	2332	2637	2612	2331	2523	2583	1886	2031	2869	3072	2827	3371	2841	2652	2268	2646	2731	3315	1992	1061	1982	1740	1220	2065	1897	1016	1637	1964	1821	1972	2036	1890	1682	1865	1762	1991	2023	hsa:84910	Transmembrane protein 87B
TDRKH	1207.62	767.346	0.654218	0	1325	1134	968	976	1073	1286	1116	1254	1156	1284	1059	1698	1226	1249	1105	1224	1295	912	978	727	848	850	870	709	862	809	719	672	732	868	927	720	738	727	746	861	736	807	hsa:11022	cDNA FLJ31840 fis, clone NT2RP7000109, highly similar to Tudor and KH domain-containing protein
C14orf119	3112.19	1986.94	0.647378	0	2490	2810	2743	2996	3315	3370	3453	3145	3581	2635	2619	2420	3861	2764	2552	3107	3051	3151	3420	2100	2176	1735	2354	2284	1639	1864	1962	2268	2017	1848	2101	1786	1980	2364	2046	2021	2118	1952	hsa:55017	Uncharacterized protein C14orf119
IDE	2300.69	1481.07	0.635421	0	2538	2080	1931	2189	2159	2245	2629	1528	1964	2203	2416	2255	2587	2775	2098	2421	2373	2312	2088	1897	822	1813	1407	1277	1597	1750	1118	1703	1519	1382	1462	1802	1808	1394	1488	1305	1722	1723	hsa:3416	cDNA FLJ35968 fis, clone TESTI2013053, highly similar to INSULIN-DEGRADING ENZYME (EC 3.4.24.56)
RAD18	670.228	441.248	0.603061	0	747	620	662	483	553	566	703	448	495	631	651	754	723	625	724	752	813	668	851	508	367	451	416	342	542	459	297	474	478	472	542	477	522	483	427	399	534	441	hsa:56852	RAD18 homolog (S. cerevisiae), isoform CRA_a
CD46	10253.2	6823	0.58759	0	10508	9883	9521	7118	9170	10447	11342	8165	9338	11115	11552	11408	10237	10108	9970	9980	8153	9143	13032	7850	5286	6816	6346	5560	8462	7340	3523	7835	8068	7641	7912	6947	7157	6708	8333	7488	6891	7607	hsa:4179	Complement system membrane cofactor protein CD46
PLEKHB2	9651.04	6441.69	0.583245	0	9520	8679	8048	11906	9441	9586	9410	9759	10245	9572	9072	9563	8915	10238	8152	8963	8518	10524	8348	6592	7046	6634	7849	6678	5277	7181	5150	7879	7517	5540	6740	5354	6660	6433	7101	6418	7636	5901	hsa:55041	Pleckstrin homology domain-containing family B member 2
MED17	1661.94	1157.39	0.521986	0	1788	1648	1561	1672	1787	1415	1680	1001	1741	1694	1861	1584	1797	1637	1579	1362	1758	1982	1288	1361	1116	1168	1136	1066	1228	1254	810	1108	1344	1374	1205	1164	1439	1133	1181	1242	1226	1065	hsa:9440	cDNA FLJ55364, highly similar to CRSP complex subunit 6
WDR26	5332.83	3726.64	0.517026	0	6294	5046	5139	5253	4464	4585	5235	3453	4170	5273	5356	5548	5064	5955	5697	6124	5175	6874	4546	4273	3081	4028	3530	3295	3593	4029	2689	3918	4429	4030	4079	3909	4529	4149	4111	3664	3719	3829	hsa:80232	WD repeat-containing protein 26
WDR44	1119.33	804.181	0.47705	0	1310	946	1040	1301	1110	1052	1323	738	834	1110	1164	1082	1187	1245	1132	979	918	1146	1223	902	599	950	799	830	825	990	624	746	844	849	927	935	918	763	778	729	922	798	hsa:54521	WD repeat-containing protein 44
RAB14	7343.76	5444.55	0.431707	0	7642	6575	6640	8085	4364	7835	7912	5404	6890	7269	8165	7863	8211	8055	6774	6725	7293	7457	7434	6154	4794	6091	6251	5535	5678	5753	3631	5634	5978	5580	6113	5024	5576	5654	5716	5575	6062	5674	hsa:51552	RAB14, member RAS oncogene family, isoform CRA_a
BECN1	3524.9	2667.69	0.40199	0	3366	2969	2875	3193	3407	3738	3528	3094	3425	3021	3951	3757	3709	3422	3003	3536	3850	3746	3766	2791	2284	2429	2788	2724	2574	2311	2418	2992	2807	2914	3020	2755	2399	2914	3005	2796	3289	2766	hsa:8678	Beclin 1 (Coiled-coil, myosin-like BCL2 interacting protein), isoform CRA_b
PANK2	1553.8	1179.58	0.397524	0	1470	1279	1358	1421	1438	1767	1749	1500	1408	1473	1662	1816	1271	1709	1297	1647	1571	1418	1560	1244	1050	1290	1270	1293	1324	1244	1012	1188	1351	1137	1330	1149	1123	1156	1290	1037	1371	1154	hsa:80025	PANK2 protein
RANBP9	2238.76	1705.46	0.392538	0	2414	2050	2194	2068	2072	1968	2300	1603	2054	2280	2177	2621	2025	2297	2156	2405	2275	2648	1962	1814	1283	1777	1576	1618	1639	1892	1326	1925	1886	1721	1870	1823	1905	2111	2005	1667	1694	1804	hsa:10048	Ran-binding protein 9
TMEM50A	4043.39	3253.77	0.313454	0	3508	3474	3571	4147	3792	4283	4469	3153	3963	3947	4261	3801	4160	3959	3484	4717	3943	4077	4370	3120	2819	3221	3688	3593	3141	3552	2673	3585	3680	3449	3199	3368	3104	3554	3416	3404	3424	3470	hsa:23585	cDNA, FLJ92963, highly similar to Homo sapiens transmembrane protein 50A (TMEM50A), mRNA
TFDP1	2634.71	3415.13	-0.374299	0	2449	2538	2850	2761	2575	2651	3115	1953	2808	2528	3116	2346	2497	2547	3205	2231	1946	2530	2288	3361	2871	3805	3605	3624	3100	3958	2785	3448	3699	3511	3740	3564	3591	4058	3748	3701	3308	3223	hsa:7027	Transcription factor Dp-1, isoform CRA_a
ZSCAN21	144.735	199.403	-0.462278	0	156	154	129	137	159	144	138	121	143	106	148	140	151	135	157	137	166	134	127	214	192	193	204	198	194	199	134	211	224	235	223	158	238	232	232	225	210	183	hsa:7589	cDNA FLJ76930, highly similar to Homo sapiens zinc finger protein 38 (ZNF38), mRNA
ABHD17B	575.49	803.483	-0.481478	0	511	512	568	682	596	583	638	330	450	532	729	650	555	546	744	582	507	506	519	858	606	975	737	759	854	956	594	802	1003	798	934	777	855	876	897	850	870	730	hsa:51104	Alpha/beta hydrolase domain-containing protein 17B
MKRN2	1392.56	1953.36	-0.48822	0	1337	1204	1330	1497	1236	1343	1534	1019	1260	1239	1579	1528	1495	1451	1396	1520	1336	1348	1258	2107	1867	1806	2267	1956	2076	1982	1330	2217	2287	1932	2167	1708	1890	1934	2152	2208	2541	1741	hsa:23609	Probable E3 ubiquitin-protein ligase makorin-2
GOLGA1	833.842	1208.67	-0.535569	0	793	806	851	778	678	795	1014	603	737	827	821	792	742	661	1124	976	825	827	867	1379	956	1220	1311	1184	1232	1166	843	1239	1306	1306	1355	995	1525	1452	1439	1358	1269	1122	hsa:2800	Golgi autoantigen, golgin subfamily a, 1, isoform CRA_a
INVS	609.891	893.082	-0.550241	0	617	564	670	541	356	633	735	495	574	589	511	574	587	572	800	879	581	468	602	1038	735	1127	925	790	944	999	613	842	1044	853	879	925	927	970	1136	974	932	824	hsa:27130	Inversin, isoform CRA_a
NFATC3	1711.93	2535.5	-0.56665	0	1750	1686	1828	1680	1923	1544	2178	1211	1465	1601	1666	1797	1712	1483	2181	1612	1427	1624	1455	2826	2786	3213	2626	2480	2696	2709	2713	2288	2737	2776	2709	2630	2820	2072	2047	2489	2533	2136	hsa:4775	cDNA FLJ77451, highly similar to Homo sapiens nuclear factor of activated T-cells, cytoplasmic, calcineurin-dependent 3 (NFATC3), transcript variant 1, mRNA
NAA40	882.347	1316.39	-0.577171	0	821	787	862	867	730	983	913	681	782	615	1128	1103	695	1067	1004	847	955	658	936	1534	1421	1080	1365	1386	1282	1402	953	1403	1363	1520	1560	1064	1504	1520	1569	1393	1228	1160	hsa:79829	N-acetyltransferase 11, isoform CRA_a
CALCOCO2	3384.97	5054.07	-0.578301	0	3150	3026	3108	3764	2567	3699	3201	3056	3705	3350	4123	3761	3103	3296	3319	3446	3032	3002	3072	5321	5252	5297	6354	5637	5474	5144	3698	4658	5186	5220	6015	4446	4647	4621	5666	5334	5860	4819	hsa:10241	Calcium-binding and coiled-coil domain-containing protein 2
GSTK1	3946.31	5929.52	-0.58741	0	3144	4045	3747	4025	4150	3682	4884	4630	4274	3323	3385	3430	3482	3313	3994	4385	3139	4141	3713	6171	6506	5825	7389	7339	5512	6261	6274	6375	5927	5606	5264	5563	5740	5904	6039	6179	5607	5646	hsa:373156	cDNA FLJ37944 fis, clone CTONG2008720, highly similar to Glutathione S-transferase kappa 1 (EC 2.5.1.18)
XPNPEP3	441.265	664.563	-0.59076	0	411	437	496	327	421	352	534	355	390	337	507	490	438	425	527	432	510	392	419	841	699	667	699	805	690	776	454	705	646	733	668	498	628	682	711	782	657	640	hsa:63929	Probable Xaa-Pro aminopeptidase 3
ANKRD27	1411.86	2128.13	-0.591992	0	1448	1220	1414	1413	1318	1444	1566	1048	1603	1254	1477	1315	1373	1139	1708	1291	1281	1552	1344	2411	2427	2387	2601	2379	2240	2249	1412	1918	2265	2368	2209	1703	2348	1948	2023	2420	2589	1666	hsa:84079	Ankyrin repeat domain-containing protein 27
C9orf156	637.219	962.002	-0.59425	0	572	575	529	674	321	740	696	605	618	599	714	652	566	592	683	735	804	532	634	1012	1182	909	1062	873	1133	910	722	1032	979	1073	996	815	923	1012	1056	1068	1128	849	hsa:51531	Nef-associated protein 1
ELP4	393.484	597.912	-0.603629	0	348	364	403	345	357	378	388	243	392	388	476	379	382	488	457	461	416	330	326	713	444	637	681	592	734	597	454	634	675	599	622	555	608	674	676	637	583	576	hsa:26610	Elongation protein 4 homolog (S. cerevisiae), isoform CRA_b
ZBTB5	966.144	1476.26	-0.611637	0	938	966	967	901	903	849	1041	674	778	896	1104	1053	893	886	1293	1108	897	969	872	1489	1788	1516	1588	1391	1604	1430	1093	1266	1811	1579	1663	1030	1674	1645	1583	1545	1754	1341	hsa:9925	Zinc finger and BTB domain-containing protein 5
ZBTB25	290.473	446.664	-0.620784	0	312	235	324	311	218	243	338	187	268	269	255	315	240	249	404	369	312	267	299	483	340	420	493	388	505	497	283	469	600	475	507	470	435	502	484	563	464	372	hsa:7597	Zinc finger and BTB domain-containing protein 25
ZXDA	354.977	546.317	-0.622011	0	394	300	339	404	310	295	375	260	307	379	435	430	325	312	488	310	249	332	363	664	496	533	576	473	694	529	324	488	633	618	649	454	629	540	633	539	619	603	hsa:7789	cDNA FLJ76957, highly similar to Homo sapiens zinc finger, X-linked, duplicated A (ZXDA), mRNA
GHRLOS	53.2411	82.0221	-0.623472	0	45	45	44	64	41	59	63	43	63	45	42	50	49	60	51	53	55	52	64	112	90	94	80	90	82	87	70	77	79	86	84	56	91	87	72	78	85	98	hsa:100126793	ghrelin opposite strand/antisense RNA
TRAF6	779.492	1210.79	-0.635339	0	815	672	742	814	692	836	902	565	698	685	958	1071	727	639	1050	704	668	617	666	1412	1243	1436	1377	1076	1341	1239	815	1175	1530	1280	1305	897	1280	1207	1185	1309	1633	933	hsa:7189	TNF receptor-associated factor 6
SLC25A28	830.937	1295.5	-0.640693	0	771	731	829	877	691	798	883	987	807	597	810	872	685	617	860	910	904	809	943	1344	1450	1055	1286	1463	1211	1113	1456	1362	1321	1352	1423	1406	1399	1336	1360	1369	1229	1198	hsa:81894	Mitoferrin-2
TAPT1	1190.45	1874.49	-0.654994	0	1301	911	1156	1270	951	1019	1106	820	909	1292	1341	1499	1241	1248	1421	1140	1207	1278	1055	2134	1611	1976	2116	1542	2119	1671	953	1847	2274	2064	2282	1388	2251	2271	2204	2010	2227	1818	hsa:202018	cDNA FLJ52307
MED13L	3282.04	5180.38	-0.658466	0	3638	3090	3506	3191	2944	3050	3415	2225	2525	3283	3486	4420	3007	3103	4862	3053	2287	3361	2675	6242	5003	6852	4636	4920	5962	6186	4008	3948	5718	6028	5927	4784	5727	4524	5359	4820	6571	4060	hsa:23389	Mediator of RNA polymerase II transcription subunit 13-like
GCDH	700.722	1109.01	-0.66236	0	616	611	691	677	655	678	687	799	696	757	770	823	572	736	717	746	745	470	509	1097	1286	1356	1210	1082	1058	1159	1034	1085	1211	1115	1131	1207	1024	1031	1160	1340	1022	963	hsa:2639	Glutaryl-Coenzyme A dehydrogenase, isoform CRA_a
ATXN7L1	342.532	548.872	-0.680231	0	329	344	383	375	302	379	372	280	237	307	325	375	260	300	496	328	260	336	387	563	499	733	601	576	645	620	454	488	534	466	527	484	780	600	569	473	557	545	hsa:222255	ataxin 7-like 1
SFMBT1	553.998	899.462	-0.69918	0	598	468	590	525	354	439	437	468	563	569	655	718	412	704	687	634	616	413	440	1023	904	973	977	813	1018	965	748	851	1042	942	935	793	965	943	820	1019	968	842	hsa:51460	Scm-like with four mbt domains 1, isoform CRA_b
LRRC45	409.229	666.624	-0.703966	0	308	390	453	511	402	502	396	428	296	336	447	374	297	400	525	424	407	246	458	706	607	764	775	844	724	692	585	607	766	618	504	744	776	610	642	781	561	683	hsa:201255	Leucine-rich repeat-containing protein 45
ZNF169	78.4511	128.29	-0.709545	0	97	59	88	66	38	82	79	49	76	82	94	71	64	75	111	90	90	77	75	150	98	131	134	98	181	134	134	128	148	150	150	129	130	120	133	124	129	100	hsa:169841	Krueppel-type zinc finger protein
DHTKD1	1075.47	1760.38	-0.710922	0	1012	1114	1117	890	1214	958	1454	741	1040	1161	984	1062	944	962	1468	1049	853	1104	841	1855	2047	2052	1932	1623	1855	1812	1176	2084	2123	1693	1842	1458	1708	1626	2034	1864	2029	1549	hsa:55526	Probable 2-oxoglutarate dehydrogenase E1 component DHKTD1, mitochondrial
LRRC8D	1010.45	1655.79	-0.712522	0	1219	776	1094	1235	795	1042	1273	848	742	1039	1087	1287	572	841	1091	1026	1092	859	904	2272	1110	2090	1975	1613	1976	2170	1287	1933	1813	1597	1446	1594	1645	1569	1655	1352	1514	1778	hsa:55144	Volume-regulated anion channel subunit LRRC8D
NDNL2	1033.27	1704.09	-0.721784	0	927	898	1011	1208	796	1107	997	955	1043	966	1324	998	966	1079	1241	1060	883	788	945	1829	1849	1642	1675	2314	1586	1819	1349	1650	1812	1885	1479	1489	1680	2142	2002	1920	1583	1515	hsa:56160	Melanoma-associated antigen G1
GLI4	270.314	447.336	-0.726726	0	233	244	237	304	228	295	239	284	306	221	331	271	218	214	299	361	239	274	212	503	470	425	469	540	504	475	461	462	409	464	466	408	435	438	461	476	438	393	hsa:2738	Zinc finger protein GLI4
QDPR	1003.08	1676.32	-0.740864	0	960	835	997	1238	984	1002	951	930	997	1073	1194	1140	705	775	1076	1252	877	849	777	2016	1752	1784	2001	1975	1695	1651	1189	1965	1862	1808	1593	1173	1571	1706	1908	1771	1730	1576	hsa:5860	Dihydropteridine reductase
ZKSCAN3	234.696	392.492	-0.741869	0	262	206	249	181	250	185	242	177	197	154	230	314	165	206	317	275	291	235	230	457	392	339	407	404	400	397	260	473	501	474	469	263	432	392	403	433	421	359	hsa:80317	cDNA FLJ33906 fis, clone CTONG2008466, highly similar to Zinc finger protein 306
TBC1D8	372.798	623.636	-0.742309	0	307	398	571	303	317	446	389	290	256	266	378	282	283	278	518	464	259	494	444	661	522	617	665	862	631	718	580	572	633	547	677	630	636	635	824	659	575	525	hsa:11138	cDNA FLJ58691, highly similar to Mus musculus TBC1 domain family, member 8 (Tbc1d8), mRNA
DHODH	215.411	360.774	-0.744002	0	197	178	203	237	211	287	192	219	208	206	274	207	137	165	259	259	213	175	169	437	355	278	410	398	389	329	360	354	431	400	411	314	325	432	296	374	435	293	hsa:1723	Dihydroorotate dehydrogenase (quinone), mitochondrial
ZNF346	594.917	1007.56	-0.760104	0	506	534	573	691	495	522	450	613	641	490	615	846	428	674	666	771	588	480	442	975	922	967	1405	1118	1054	943	734	979	1187	1077	1250	751	944	1187	977	1279	1089	852	hsa:23567	cDNA FLJ60707, moderately similar to Zinc finger protein 346
TIMM17B	758.911	1295.59	-0.771608	0	616	835	784	802	1020	673	889	889	806	603	698	483	540	545	738	812	580	879	806	1245	1505	1293	1414	1454	1057	1165	1477	1413	1261	1325	1283	1307	1187	1177	1281	1647	1230	1385	hsa:10245	Mitochondrial import inner membrane translocase subunit Tim17-B
PQLC1	2250.62	3843.93	-0.772261	0	1877	2545	2397	2150	2120	2735	2574	2590	2031	1804	2059	1547	1767	2233	2426	2275	1990	2040	2466	3884	5025	3828	4034	4465	3342	3149	3610	3998	5240	3847	3865	2905	4692	3891	4207	4473	2567	3699	hsa:80148	PQ-loop repeat-containing protein 1
MGC16275	101.7	175.644	-0.788334	0	84	122	84	89	118	101	80	87	83	78	118	131	97	106	103	147	100	89	70	210	143	166	187	194	208	210	124	237	162	200	151	136	160	205	148	229	174	187	hsa:85001	uncharacterized protein MGC16275
HAUS7	359.5	623.88	-0.795277	0	300	303	353	470	327	374	302	433	345	319	473	413	244	322	315	431	380	280	273	601	589	600	856	641	552	702	516	586	695	520	729	664	575	583	766	672	736	587	hsa:55559	HAUS augmin-like complex subunit 7
TMEM218	509.263	889.54	-0.804648	0	409	382	506	657	429	561	544	426	461	342	661	406	430	491	504	687	613	362	622	937	781	778	969	1016	850	856	681	1173	1041	1027	842	744	977	1114	947	1024	786	825	hsa:219854	Transmembrane protein 218
ADIPOR2	2619.53	4609.36	-0.815254	0	2361	2003	2419	3553	2066	2631	2558	2364	2145	2646	3445	4003	2339	2956	2842	2487	2090	1810	2037	5061	4595	5035	5253	5166	4715	4743	2852	5013	5684	5240	4850	3395	4260	4637	5114	5652	4954	3950	hsa:79602	Adiponectin receptor protein 2
EPB41L2	2531.33	4462.79	-0.81805	0	1805	2172	3198	2826	1573	3395	3022	1849	1369	1545	2693	4445	1949	3234	3143	3185	1831	1592	2590	4421	3531	4801	4935	5967	3976	5170	3933	4077	4610	4163	5009	4363	5298	4803	5124	4245	5262	3497	hsa:2037	cDNA FLJ54004, moderately similar to Band 4.1-like protein 2
C14orf159	1292.94	2292.24	-0.826106	0	1174	1182	1385	1574	1141	1575	1337	1489	1349	1277	1279	1122	960	748	1492	1180	767	1564	1312	2636	2584	2370	2859	2856	2125	2575	2154	2197	2095	2201	2255	2091	2520	2097	2222	2175	2378	2199	hsa:80017	UPF0317 protein C14orf159, mitochondrial
SLC25A45	389.661	698.01	-0.841027	0	302	394	329	618	267	418	355	444	303	312	646	484	282	271	368	364	328	328	432	913	793	635	727	818	728	724	646	746	776	876	544	752	812	598	567	756	551	613	hsa:283130	cDNA FLJ33871 fis, clone CTONG2006836, weakly similar to MITOCHONDRIAL CARNITINE/ACYLCARNITINE CARRIER PROTEIN
HK1	4517.34	8099.85	-0.842423	0	3771	4243	5063	5359	4014	6685	5870	4184	4583	4264	5146	3582	3953	3627	4752	4319	3074	3170	4216	8909	8683	10461	9927	8879	7310	8868	6137	6857	7881	9336	8676	6127	8463	6934	8650	10257	9358	6453	hsa:3098	Hexokinase 1, isoform CRA_c
HDAC4	634.354	1145.89	-0.853114	0	607	538	769	639	646	748	887	495	522	612	638	519	873	366	902	692	431	513	410	1444	1236	1424	1129	1247	890	1262	942	1234	1135	1390	1383	1046	1140	1095	1250	857	1397	865	hsa:9759	cDNA FLJ51157, highly similar to Histone deacetylase 4
TCEANC	159.833	288.735	-0.853184	0	151	113	142	184	129	148	171	92	139	164	228	195	128	172	200	155	187	110	177	306	243	287	278	241	372	310	206	365	341	343	302	234	260	308	282	354	285	324	hsa:170082	cDNA FLJ77132
PRPS1	1525.01	2781.94	-0.86727	0	1286	1246	1407	1884	1027	1745	2203	1354	1249	1251	1753	1570	1287	1601	1379	1776	1647	1162	1605	3359	2558	2968	3648	2809	2782	3075	2433	2986	2806	2623	2608	2638	2690	2592	2898	3071	3149	2538	hsa:5631	Ribose-phosphate pyrophosphokinase 1
CDC14B	1388.94	2606.21	-0.907971	0	1540	1494	1612	1682	847	765	1204	1096	1387	1414	1765	1713	1032	1283	2095	1618	1038	1429	826	2712	2278	2637	3239	2391	3023	2666	1134	3054	3405	3130	2934	1656	2627	2757	3460	2614	3097	2335	hsa:8555	Dual-specificity protein phosphatase CDC14B
RANBP10	711.509	1341.96	-0.915387	0	581	637	671	743	653	781	746	651	586	702	659	886	800	936	888	651	558	537	541	1298	1645	1479	1538	1568	1175	1156	1209	1390	1675	1498	1569	1212	1202	1299	1188	1466	1670	878	hsa:57610	cDNA FLJ31165 fis, clone KIDNE1000121, highly similar to Homo sapiens RAN binding protein 10 (RANBP10), mRNA
SLC18B1	566.903	1074.6	-0.922633	0	491	415	567	643	461	673	871	523	421	378	728	649	435	394	727	582	497	487	643	1412	949	967	959	1069	1172	1134	768	1573	1092	1005	1358	848	1141	1363	1303	1034	831	1040	hsa:116843	cDNA FLJ50098
PCBP1-AS1	104.832	199.327	-0.927059	0	73	83	113	140	81	73	105	88	78	49	153	155	86	122	105	116	129	91	118	216	202	135	202	227	174	217	128	245	229	244	235	151	206	232	223	241	211	179	hsa:400960	PCBP1 antisense RNA 1
NUDT16	2274.75	4333.04	-0.929674	0	1223	1370	1712	4193	1641	2319	3079	1607	1698	1760	3255	2221	2395	1825	2540	2534	2182	1309	3774	4008	4509	4403	4838	4360	5083	3593	2603	5100	4573	4984	5649	2959	4664	4852	5114	5153	4239	4044	hsa:131870	cDNA FLJ57941, highly similar to Nucleoside diphosphate-linked moiety X motif16 (EC 3.6.1.-)
ZNF862	837.554	1595.46	-0.929719	0	720	730	761	824	711	873	820	609	730	629	897	1061	851	746	1236	831	1076	800	693	1919	1649	1481	1631	1862	1874	1596	1013	1889	1634	1937	1819	1197	1866	2029	1650	1628	1501	1035	hsa:643641	Zinc finger protein 862
BIN1	1151.88	2211.34	-0.940934	0	901	1037	1031	1254	1135	873	1315	1118	1250	1515	1116	1016	882	1113	1193	973	1083	1512	969	2101	2235	2031	2305	2830	1849	2180	2536	1986	2594	2320	2114	2464	2051	1886	2202	2748	2607	1889	hsa:274	Bridging integrator 1, isoform CRA_d
MSRB2	1057.4	2057.28	-0.960222	0	659	816	830	1570	891	1014	1025	1141	1041	886	1340	1042	1040	981	1046	1376	1008	916	1014	2108	2102	1624	2497	2131	1797	1771	1342	2943	2615	2087	2127	1275	2109	2680	2667	2544	1722	2046	hsa:22921	Methionine-r-sulfoxide reductase B2 variant 1
MTERFD2	1150.37	2256.14	-0.971754	0	950	914	1146	1160	822	1064	1018	847	1040	929	1180	1238	1162	1229	1454	1387	1436	1166	1276	2372	2279	1897	2423	1896	2780	1691	1588	2623	2313	2641	3191	1777	2458	2641	2394	2560	2775	1772	hsa:130916	cDNA FLJ59868, highly similar to Homo sapiens MTERF domain containing 2 (MTERFD2), mRNA
DNMT3B	95.4906	187.532	-0.973704	0	92	64	86	99	73	102	104	53	120	61	133	106	69	91	115	122	117	69	107	232	148	151	180	196	235	185	105	221	208	203	249	126	226	230	194	202	216	171	hsa:1789	cDNA FLJ10329 fis, clone NT2RM2000594, highly similar to DNA (cytosine-5)-methyltransferase 3B (EC 2.1.1.37)
CYB5D1	1287.34	2535.43	-0.977836	0	1052	716	948	1926	876	1503	1041	813	1172	1196	1772	1442	1139	1449	1292	1695	1698	829	1499	3161	2588	2472	3518	2693	2834	2458	948	2810	2915	2713	2821	1323	2769	2703	3132	3032	2564	2296	hsa:124637	Cytochrome b5 domain-containing protein 1
PLEKHJ1	1425.32	2814.57	-0.981626	0	1031	1389	1271	1307	1731	1631	1810	1619	1078	793	893	1132	1210	1354	1406	2006	1329	1653	1761	2689	3458	2106	2834	2798	2717	2830	2699	4561	2573	2219	2902	2636	2860	3012	3195	2904	2667	2957	hsa:55111	pleckstrin homology domain containing, family J member 1
MAP7D3	647.229	1283.8	-0.988068	0	682	404	577	853	493	500	687	325	413	634	961	666	639	692	958	755	749	673	475	1676	849	1293	1404	1392	1408	1286	592	1450	1436	1406	1425	838	1808	1848	1497	1148	1339	1145	hsa:79649	MAP7 domain-containing protein 3
SETBP1	652.232	1301.29	-0.99649	0	692	770	879	440	802	430	485	397	438	553	652	685	813	419	1294	782	410	759	433	1375	1438	1836	1081	1338	1614	1612	1106	991	1290	1382	1314	1101	1398	1139	1424	1242	1402	1286	hsa:26040	SET-binding protein
AAK1	2431.67	4895.42	-1.00949	0	2679	2010	2026	2667	2101	1901	2850	1546	2232	2416	2702	2974	1969	3215	3482	2902	2026	2131	1529	6158	4365	5187	6269	5049	4339	5927	2022	4778	5541	5727	4714	2742	5695	5660	7138	5763	5225	3888	hsa:22848	AP2-associated protein kinase 1
CENPT	438.139	882.545	-1.01028	0	339	348	484	459	349	460	369	387	430	320	503	453	325	535	529	519	569	354	413	1035	984	748	844	1006	834	730	961	799	837	959	906	1171	870	926	774	1253	764	723	hsa:80152	cDNA FLJ78451
TRAPPC6A	671.012	1359.85	-1.01904	0	544	578	506	832	461	669	480	874	628	661	819	737	546	812	584	640	976	566	486	1308	1658	1171	1550	1617	1387	1069	1203	1763	1397	1179	1268	1149	1308	1481	1586	1750	1149	1422	hsa:79090	Trafficking protein particle complex subunit 6A
RECK	413.843	840.739	-1.02257	0	335	415	711	403	237	386	357	209	210	245	517	523	319	456	688	623	447	320	367	997	642	851	686	944	873	965	593	733	809	766	1142	703	1037	1017	1221	1022	901	586	hsa:8434	Reversion-inducing cysteine-rich protein with Kazal motifs
PRUNE	1578.84	3214.59	-1.02577	0	1187	1326	1428	2170	1241	1739	1555	1158	1469	1678	1830	2016	1395	1622	2080	1827	1489	937	1271	3676	4049	3435	4312	3285	3297	2899	1587	3080	4325	3390	3068	1755	3472	3642	3325	4196	3602	2471	hsa:58497	Protein prune homolog
NGFRAP1	4618.46	9489.26	-1.03889	0	3691	3650	3777	5292	3873	3771	4394	3914	4888	4079	5960	5058	4588	4791	4336	5657	7196	3427	3459	10323	9896	7679	11655	9673	10517	7424	4386	13767	10562	10588	10429	4739	10236	11041	11735	11944	9455	9680	hsa:27018	Protein BEX3
PRDM11	743.771	1536	-1.04624	0	666	625	719	721	628	707	732	696	596	799	988	1170	980	803	1022	495	610	475	381	1756	2131	1756	1644	1470	1608	1587	795	1441	1950	1893	1904	859	1720	1432	1685	1697	1720	1000	hsa:56981	PR domain-containing protein 11
RAVER2	397.762	821.711	-1.04673	0	356	298	464	490	305	246	484	218	315	374	481	411	326	367	677	629	232	432	348	1075	600	811	1038	795	952	835	330	896	912	1089	985	434	1061	830	1018	934	959	615	hsa:55225	cDNA FLJ57423, highly similar to Ribonucleoprotein PTB-binding 2
LOC101929767	117.964	243.967	-1.04834	0	97	75	109	157	80	100	100	109	98	121	92	192	95	140	169	131	147	72	110	296	267	219	263	257	296	234	167	258	283	256	287	130	282	288	266	284	261	175	hsa:101929767	uncharacterized LOC101929767
DZANK1	215.37	446.947	-1.05329	0	201	173	182	221	136	202	187	179	209	201	265	380	119	191	291	226	290	168	187	538	390	378	573	502	480	462	162	494	526	546	482	220	539	528	574	504	509	376	hsa:55184	C20orf12 protein
MTMR4	1334.47	2796.4	-1.06731	0	1443	1227	1183	1267	1061	1496	1392	1053	1080	1219	1512	1591	1333	1653	1778	1520	1119	842	1081	3599	2958	3376	3151	2531	3160	2945	1978	2401	3127	2912	2807	2744	3041	2782	2658	3194	2979	2275	hsa:9110	Myotubularin-related protein 4
CAB39L	575.039	1207.83	-1.07069	0	483	396	543	713	483	427	530	353	445	555	614	672	575	914	737	503	611	625	546	1278	877	1190	1213	1682	1320	904	629	1327	1240	1378	1456	612	1640	1512	1731	1467	1229	1034	hsa:81617	Calcium-binding protein 39-like
MAP6	278.433	587.844	-1.0781	0	205	161	290	396	226	247	238	249	192	179	404	317	261	298	454	372	332	117	269	586	620	638	811	782	527	562	333	532	730	566	581	323	632	654	798	673	682	476	hsa:4135	Microtubule-associated protein 6
FAAH	955.333	2024.07	-1.08318	0	871	781	782	1127	782	932	560	1136	1016	1033	1303	1190	828	1004	1009	746	1013	939	593	2773	2546	2007	2722	2292	2314	1749	864	2138	2545	2348	1880	1063	2093	2039	1667	2611	2309	1640	hsa:2166	Fatty-acid amide hydrolase 1
LOC101928595	45.9574	98.3811	-1.09808	0	34	32	37	68	39	34	38	34	62	35	44	71	37	62	36	69	62	34	26	92	93	84	111	133	125	75	66	127	119	117	100	52	97	110	107	114	114	86	hsa:101928595	uncharacterized LOC101928595
LOC101928403	31.0373	66.6552	-1.10272	0	29	20	26	45	18	24	40	18	19	29	49	30	27	19	44	43	36	34	33	74	52	66	66	72	89	63	57	99	81	79	56	67	53	60	57	70	63	75	hsa:101928403	uncharacterized LOC101928403
PRKAG2-AS1	62.4383	134.485	-1.10694	0	42	46	39	98	51	82	42	71	65	67	83	67	47	55	85	72	65	32	49	111	145	119	146	135	158	104	124	141	152	153	124	135	146	154	130	182	134	121	hsa:100505483	PRKAG2 antisense RNA 1
UGDH-AS1	197.048	424.723	-1.10798	0	139	165	145	289	118	214	170	160	168	160	279	253	189	209	245	212	222	161	179	377	518	372	508	447	624	413	134	521	558	490	431	214	451	459	488	537	370	407	hsa:100885776	UGDH antisense RNA 1
KSR1	503.739	1085.87	-1.10811	0	547	455	525	663	429	625	631	360	381	360	516	413	282	385	941	537	338	446	583	1520	1216	1131	1223	1267	1133	1234	642	1070	1421	1284	987	728	1267	1260	1023	1301	971	582	hsa:8844	Kinase suppressor of Ras 1
CDKL1	142.967	308.804	-1.11101	0	172	168	165	160	107	120	131	70	139	154	122	167	116	113	232	133	112	157	123	306	360	244	328	293	356	264	152	363	448	292	361	257	367	265	426	381	353	228	hsa:8814	Cyclin-dependent kinase-like 1
RNASET2	1814.46	3933.94	-1.11644	0	1406	1436	1785	1600	1801	2108	2356	2192	2252	1604	1731	1680	1572	1928	2133	1417	1546	1299	1653	3322	3182	5210	4341	4351	3384	3806	5269	4599	4057	4114	3638	4237	3303	4135	3540	4898	2933	3946	hsa:8635	Ribonuclease T2
DENND6A	973.113	2120.27	-1.12357	0	955	801	927	845	759	795	1145	520	814	824	1249	1165	936	702	1496	1354	959	922	1033	2068	1503	1810	2041	1935	2047	2111	908	2576	2582	2414	2992	1383	2960	3044	2755	2279	2227	2061	hsa:201627	Protein DENND6A
TNS3	4277.11	9329.53	-1.12517	0	3091	4256	6510	2612	4408	5661	6466	4054	2832	2569	3418	3637	7127	2721	6957	5227	2152	2762	3123	10282	11785	11293	12646	11772	11430	8773	6300	8848	7992	10483	10136	6101	9915	8562	7233	9766	10144	8430	hsa:64759	Tensin-3
ALDH2	3032.5	6663.84	-1.13585	0	2265	3438	4435	2682	2512	6008	3661	2496	2156	2274	4501	2395	1612	1918	2970	4215	1968	1328	3743	6356	6676	8352	6958	10667	5650	7747	6372	5873	5552	6698	6387	6483	6808	5452	7825	6974	6480	6447	hsa:217	ALDH2
MOK	332.735	733.014	-1.13946	0	278	307	250	348	227	376	225	262	299	243	460	450	201	399	375	453	454	231	362	852	779	421	1003	951	739	738	380	834	746	863	808	337	954	891	990	885	610	575	hsa:5891	MAPK/MAK/MRK overlapping kinase
LMO2	936.177	2063.96	-1.14056	0	640	775	790	1119	708	998	1109	851	451	452	1419	948	798	1072	946	1477	948	872	1156	1953	1902	1999	1854	2660	2467	2321	2216	2183	1949	1791	1782	2555	1940	1870	2723	1992	2016	1934	hsa:4005	Rhombotin-2
CYTH3	2172.91	4813.4	-1.14743	0	1938	2517	3251	2875	1641	2209	1440	1648	1388	1414	2513	2698	1574	2383	2866	3318	1625	1586	1676	5755	5285	5504	6401	6097	5867	5877	2296	4836	6043	5656	3886	2749	4938	3827	5620	5818	4291	3566	hsa:9265	cDNA, FLJ94328, highly similar to Homo sapiens pleckstrin homology, Sec7 and coiled-coil domains 3 (PSCD3), mRNA
SLC25A42	1168.56	2593.76	-1.15032	0	1042	881	863	1775	879	913	896	1304	1146	1285	1788	1789	1294	1174	1588	909	830	504	822	2896	2690	2481	3179	3249	2047	2421	1928	2604	2655	3013	2778	1593	2821	3787	2980	3036	2512	1988	hsa:284439	Uncharacterized protein
OSBPL1A	1115.8	2489.93	-1.15802	0	1057	967	1383	1188	980	945	1555	616	786	1132	1281	649	981	720	1634	1806	847	1419	931	3244	1949	2252	2794	2965	2788	2585	1166	3303	3103	2670	2881	1614	2833	2636	3263	2384	2472	2016	hsa:114876	Oxysterol-binding protein-related protein 1
NDRG2	2070.74	4626.48	-1.15977	0	1517	1809	2126	3236	1183	3205	1510	2341	1456	1758	2360	2958	1403	2548	1892	2520	2007	1240	1443	4485	4653	4410	5592	5585	4374	4935	4058	5187	4522	4427	5230	4244	5034	4392	5563	5140	4769	3594	hsa:57447	Protein NDRG2
LOC101928589	239.905	536.58	-1.16133	0	187	219	300	271	202	376	315	209	180	223	296	167	215	167	301	282	185	158	218	717	620	644	715	663	491	596	354	515	585	525	481	379	461	523	478	505	790	434	hsa:101928589	uncharacterized LOC101928589
GSTM2	374.42	839.383	-1.16467	0	295	250	388	457	309	401	187	354	423	352	467	585	189	420	513	341	568	228	217	1002	802	1025	1180	921	879	795	526	828	921	1025	820	448	912	956	926	1144	766	559	hsa:2946	Glutathione S-transferase M2 (Muscle)
SPTBN1	15217.6	34286.2	-1.17189	0	12287	10588	14556	25509	15007	12670	14769	8472	12161	15913	18247	17623	17240	18415	19492	13137	10708	17003	10353	35877	35901	32548	45029	46705	33001	38044	18355	32481	33376	35536	39211	21781	42483	30290	42838	44807	39187	24243	hsa:6711	Spectrin beta chain, non-erythrocytic 1
ALDH4A1	396.867	896.021	-1.17488	0	485	403	411	346	583	328	508	474	326	353	330	258	241	433	476	391	398	391	191	1257	1090	1197	1089	1088	827	1015	607	997	852	775	781	633	907	817	1049	995	775	743	hsa:8659	Aldehyde dehydrogenase 4 family, member A1, isoform CRA_a
GIMAP8	824.637	1865.61	-1.17781	0	498	366	721	1287	483	756	1092	514	490	524	1256	1565	638	1123	967	1017	666	575	985	2582	1625	2192	1911	1950	1944	2317	1598	1735	2146	1770	2248	2951	1483	1255	1779	2195	1505	1255	hsa:155038	Immune associated nucleotide 6
LOC100421031	27.4074	62.0227	-1.17823	0	28	22	21	33	23	31	31	22	13	13	25	34	19	30	36	23	43	19	46	55	69	44	57	76	81	58	42	96	58	43	68	73	75	79	75	63	40	57		carbonic anhydrase VA, mitochondrial pseudogene
TECTA	50.8059	115.816	-1.18877	0	36	37	45	61	45	67	56	22	35	33	74	71	44	57	89	45	53	41	43	148	130	97	123	93	91	116	74	124	107	148	168	61	107	117	155	142	162	102	hsa:7007	Alpha-tectorin
SH3BP5	1530.4	3490.3	-1.18944	0	1641	1409	1798	1783	988	1564	1136	1359	899	952	1849	1886	654	1862	1760	2316	1368	1623	1720	5010	3247	3912	4726	4561	3472	4729	2589	3536	4087	2873	2814	3146	3431	3572	4168	3779	2252	2367	hsa:9467	SH3-domain binding protein 5 (BTK-associated), isoform CRA_b
FBXO27	96.7656	221.067	-1.19192	0	89	132	87	87	137	84	126	84	80	85	46	118	74	76	113	133	73	80	87	225	286	244	239	255	169	264	232	187	228	187	218	195	203	244	218	272	234	191	hsa:126433	F-box only protein 27
TMEM164	1026.45	2350.74	-1.19546	0	869	1029	1132	1202	916	1662	1342	842	735	879	1122	787	935	683	1381	1236	730	687	970	2930	2788	2988	3094	2905	2242	2694	1613	1941	2543	2469	2173	1759	1961	2135	2141	2384	3498	1630	hsa:84187	Transmembrane protein 164
SH3BP5-AS1	743.385	1708.53	-1.20057	0	809	611	794	830	434	666	570	565	494	418	870	1013	345	958	933	1057	843	812	874	2517	1478	1659	2227	1998	1760	2043	1172	1979	1904	1550	1654	1438	1945	1924	2047	1764	1144	1252	hsa:100505696	SH3BP5 antisense RNA 1
AXIN2	530.785	1221.72	-1.20272	0	608	345	880	610	166	600	366	381	262	470	758	699	248	580	799	683	493	306	697	1279	1242	956	1297	1255	1129	1332	733	1046	1432	1786	1457	934	1434	934	1225	1397	1547	1474	hsa:8313	Axin 2 (Conductin, axil), isoform CRA_a
PAXBP1-AS1	79.9838	185.078	-1.21035	0	54	64	56	116	53	85	81	49	48	55	125	135	53	85	92	119	71	56	105	244	185	141	169	201	227	188	92	237	254	188	214	92	197	230	218	207	171	173	hsa:100506215	PAXBP1 antisense RNA 1
PAIP2B	454.315	1060.75	-1.22332	0	399	332	391	419	322	275	478	350	433	418	494	463	331	400	622	547	386	521	876	1241	860	920	1292	996	1204	1006	625	1543	1146	1132	1169	744	936	1104	1338	1119	1418	973	hsa:400961	Polyadenylate-binding protein-interacting protein 2B
CCDC180	89.3247	209.221	-1.22789	0	66	66	89	94	41	89	51	85	78	78	112	124	61	115	148	81	110	100	74	271	179	147	199	209	248	275	139	241	153	209	214	121	336	212	279	210	283	172	hsa:100499483	Coiled-coil domain-containing protein 180
ANKDD1A	216.222	508.206	-1.2329	0	223	179	207	160	204	183	177	131	154	136	300	170	186	276	290	237	258	322	242	561	362	363	445	579	522	431	224	638	533	719	709	363	549	610	633	574	578	586	hsa:348094	ANKDD1A protein
ALDH1B1	678.621	1613.61	-1.24961	0	566	898	1310	671	534	647	599	560	886	793	680	695	238	589	766	710	431	530	440	1781	1319	2227	2553	1223	1913	1808	1082	2410	1606	1705	1935	876	1634	1346	1178	1655	1985	1349	hsa:219	cDNA FLJ51238, highly similar to Aldehyde dehydrogenase X, mitochondrial (EC 1.2.1.3)
TCP10L	12.6415	30.1155	-1.25234	0	10	16	12	15	5	10	6	12	19	15	24	10	9	5	14	19	9	11	13	29	33	34	32	28	28	22	28	36	48	44	43	18	25	25	28	30	29	27	hsa:140290	T-complex protein 10A homolog 2
LOC101929638	67.247	160.282	-1.25307	0	39	50	61	91	51	68	56	74	57	30	109	65	92	83	95	57	120	27	27	115	111	192	192	231	142	173	132	129	223	170	181	108	126	220	178	206	142	164	hsa:101929638	uncharacterized LOC101929638
ANKS1B	251.634	603.894	-1.26297	0	287	217	278	373	216	239	303	113	209	189	243	242	255	253	376	241	242	254	178	746	652	704	676	539	650	533	237	585	766	708	625	360	885	605	598	687	728	560	hsa:56899	Ankyrin repeat and sterile alpha motif domain-containing protein 1B
SLC22A23	329.277	799.8	-1.28034	0	229	266	347	490	232	333	399	246	188	238	392	571	273	449	458	298	247	317	193	845	872	859	995	981	717	845	724	656	796	725	906	644	1023	652	1168	818	860	514	hsa:63027	Solute carrier family 22 member 23
SOX15	29.2851	71.4521	-1.28681	0	19	22	35	27	30	49	33	29	30	33	30	24	23	36	41	31	21	13	17	63	78	94	69	77	87	64	59	47	79	103	102	38	62	92	65	111	46	59	hsa:6665	Protein SOX-15
CRELD2	1253.54	3064.89	-1.28983	0	968	708	1408	2155	791	1465	1475	1023	760	859	1563	824	1278	2137	1116	1663	1104	837	1346	3924	3503	2898	3967	3258	3507	3195	2155	2372	4816	2376	1751	3719	3506	3331	2843	3452	2587	2595	hsa:79174	Putative uncharacterized protein DKFZp667O055
RILPL1	807.337	1976.95	-1.29203	0	662	641	749	759	962	424	977	603	789	673	801	919	1149	811	1112	935	729	959	349	2086	2409	1671	2662	2392	1935	1459	874	2124	2149	2345	2270	739	2334	2399	2114	2640	2521	1564	hsa:353116	RILP-like protein 1
PRKCQ-AS1	220.114	539.242	-1.29268	0	194	150	153	216	165	161	198	278	217	181	227	317	269	220	238	277	276	171	165	571	400	392	596	394	570	421	326	841	765	587	741	451	476	722	576	634	529	568	hsa:439949	PRKCQ antisense RNA 1
FAM151A	65.6543	161.17	-1.29562	0	109	73	47	60	87	58	81	67	50	77	37	68	67	43	78	79	38	28	66	265	165	181	149	191	158	190	121	200	158	122	148	173	188	127	209	138	135	131	hsa:338094	Protein FAM151A
RAMP3	1224.09	3005.96	-1.29612	0	672	592	1111	1256	584	723	852	1979	750	659	2045	866	1439	1469	1177	2091	1218	1744	1499	2715	2450	2773	2754	3773	2604	4161	3035	4020	3329	2959	3175	3306	2339	2721	3473	4087	2336	2571	hsa:10268	cDNA, FLJ92137, Homo sapiens receptor (calcitonin) activity modifying protein 3(RAMP3), mRNA
FAHD2A	689.964	1698.07	-1.2993	0	582	724	627	771	632	531	595	775	720	645	698	653	574	691	883	815	597	841	403	1905	1956	1491	1959	1456	1998	1717	939	2080	1697	1696	1740	1119	2020	2042	1766	2355	1815	1432	hsa:51011	Fumarylacetoacetate hydrolase domain containing 2A, isoform CRA_a
C11orf35	84.7725	211.024	-1.31574	0	43	41	101	84	87	72	110	51	69	39	136	121	86	84	133	120	107	57	50	241	213	218	197	229	219	175	198	183	179	230	221	170	246	232	251	372	164	173	hsa:256329	Lamin tail domain-containing protein 2
LOC101929523	23.2105	57.8152	-1.31667	0	27	33	31	32	16	40	10	17	13	31	15	9	13	13	42	25	26	18	20	59	35	74	77	62	71	45	27	77	69	60	55	36	82	64	60	77	58	48	hsa:101929523	uncharacterized LOC101929523
NUP62CL	103.343	258.958	-1.32528	0	130	81	100	57	115	67	102	73	79	79	86	88	120	132	132	78	153	106	140	329	190	192	303	217	319	258	98	361	278	264	365	119	388	292	299	314	292	218	hsa:54830	Nucleoporin-62 C-terminal-like protein
CHCHD10	1260.79	3159.52	-1.32538	0	953	1509	1469	1673	959	1008	899	1743	1418	1231	1107	1026	730	1073	1381	1590	962	1381	1107	3225	5058	2678	3891	3484	3134	3106	2538	4062	3069	2443	3059	1984	3473	3907	3710	2938	2870	2702	hsa:400916	Coiled-coil-helix-coiled-coil-helix domain-containing protein 10, mitochondrial
LPP-AS2	25.8368	64.8813	-1.32838	0	10	18	43	43	21	38	31	19	12	11	33	31	15	17	28	52	7	20	37	51	62	82	72	67	82	60	58	77	54	75	53	74	67	55	95	74	47	58	hsa:339929	LPP antisense RNA 2
LAMB2P1	16.328	41.0508	-1.33006	0	15	13	8	14	19	16	14	15	14	12	35	32	21	12	19	16	13	10	6	41	37	69	55	32	45	41	29	42	44	61	44	34	25	41	28	43	53	38	hsa:22973	laminin, beta 2 pseudogene 1
LOC100507437	48.7057	122.522	-1.33088	0	31	45	50	46	41	47	59	39	38	29	38	49	49	55	63	97	40	44	49	146	157	115	148	146	124	123	71	141	160	131	108	62	143	157	133	138	106	85	hsa:100507437	uncharacterized LOC100507437
SERHL2	57.456	144.73	-1.33283	0	70	47	47	59	32	37	48	43	56	35	53	90	40	91	46	65	102	56	52	164	140	109	172	200	148	116	150	171	94	169	200	108	188	138	111	177	104	156	hsa:253190	cDNA FLJ60497, highly similar to Serine hydrolase-like protein (EC 3.1.-.-)
SLC39A14	3968.97	10005.9	-1.33402	0	3995	3356	4745	4527	2583	3918	2888	2694	3880	4708	5870	4363	2643	4926	7092	4286	2633	2701	2202	12465	6221	8730	12447	10516	6419	10558	3709	10269	11116	11499	11971	5245	14917	14521	13761	12717	12377	7725	hsa:23516	Zinc transporter ZIP14
EML1	636.569	1615.82	-1.34388	0	469	466	789	826	420	475	391	463	398	552	779	720	730	805	988	917	475	681	553	1840	1119	1451	2177	1797	1567	2011	776	1910	2108	1618	1727	1026	1793	1539	2195	1782	2190	1139	hsa:2009	Echinoderm microtubule-associated protein-like 1
PRKCE	310.619	793.291	-1.3527	0	229	217	348	320	207	275	493	153	199	212	388	308	275	270	528	479	177	468	297	937	554	836	709	816	868	1016	485	844	802	904	723	629	1026	829	796	1052	981	745	hsa:5581	Protein kinase C epsilon type
TTYH2	552.951	1431.71	-1.37251	0	391	440	600	623	443	611	322	543	455	440	518	1064	326	932	820	689	447	340	278	1711	1260	1981	1487	1575	1384	1992	1389	1087	1216	1481	1449	1260	1190	1546	1479	1661	1314	1454	hsa:94015	Protein tweety homolog 2
LRIG1	1567.73	4064.88	-1.37454	0	1636	2044	2702	1515	1792	1262	1208	1097	1365	1549	1518	1672	1449	1094	2861	1542	1032	1095	655	4563	4949	6056	4113	3576	5941	4142	2469	4339	5624	4471	3320	3267	4691	2552	3697	3906	4889	2848	hsa:26018	Leucine-rich repeats and immunoglobulin-like domains protein 1
FAM201A	88.1229	228.612	-1.37531	0	72	40	91	152	37	221	58	62	62	36	148	113	63	83	52	110	81	54	120	300	179	225	295	219	365	179	82	316	269	235	261	148	232	243	243	235	260	204	hsa:158228	family with sequence similarity 201, member A
LOC101929234	26.3812	68.7331	-1.38149	0	26	19	29	34	17	22	18	40	31	20	24	39	11	21	28	24	49	19	15	83	88	87	86	72	88	89	29	92	92	58	77	29	51	60	75	89	55	47	hsa:101929234	uncharacterized LOC101929234
ACSF2	1402.89	3657.29	-1.38237	0	1338	1579	1536	1747	1073	1386	1857	1341	1341	1119	1856	1190	738	882	2068	1256	878	1704	1206	4575	4497	3997	4481	3976	3568	2975	2100	4046	3920	3535	3497	2377	4043	3930	4113	5113	3427	3258	hsa:80221	cDNA FLJ50666, weakly similar to Long-chain-fatty-acid--CoA ligase (EC 6.2.1.3)
TMEM198B	252.979	659.612	-1.3826	0	161	318	328	197	265	196	302	197	219	168	188	222	189	212	436	389	230	243	245	875	782	609	983	742	640	693	496	647	706	776	520	388	900	647	619	820	615	411	hsa:440104	transmembrane protein 198B, pseudogene
JAM2	492.49	1291.17	-1.39052	0	368	461	809	584	342	214	353	349	290	369	638	534	310	538	990	701	440	496	430	1331	1150	1679	1575	2250	953	1616	988	1099	1602	1553	1366	1217	1128	1152	1549	1649	872	558	hsa:58494	Junctional adhesion molecule B
NMNAT3	167.918	440.81	-1.3924	0	164	170	171	155	147	178	103	160	226	193	186	87	114	103	235	213	148	240	107	534	605	406	604	523	532	501	234	521	515	396	429	198	414	524	481	449	420	324	hsa:349565	Nicotinamide nucleotide adenylyltransferase 3, isoform CRA_g
TTC30A	394.59	1047.84	-1.40899	0	310	381	334	427	397	382	448	199	264	516	291	273	522	356	554	623	297	424	359	1430	586	954	1225	872	1681	976	295	1314	1672	1102	1086	656	1413	1066	1397	934	1019	983	hsa:92104	Tetratricopeptide repeat protein 30A
STARD13	1352.45	3592.43	-1.40939	0	1193	1013	1397	2012	1312	883	1216	573	757	1198	1740	1605	1984	1527	2359	1255	921	1555	849	4645	2649	3456	4656	2994	3739	3320	1639	2762	5039	4038	4421	1427	4194	5492	5203	4981	3129	2901	hsa:90627	START domain containing 13, isoform CRA_a
SLCO2A1	2507.61	6674.56	-1.41236	0	1974	1040	2921	4486	1536	1194	2057	1795	1828	1720	4615	2287	2840	3605	4407	3247	1466	2875	1222	9891	7016	7859	7397	6986	8517	8714	4148	4823	7093	7631	7116	6746	4684	4684	7192	9005	8226	2960	hsa:6578	cDNA FLJ50336, highly similar to Solute carrier organic anion transporter family member 2A1
GPER	366.928	979.781	-1.41696	0	383	298	409	341	235	177	140	535	407	481	436	808	293	339	418	272	235	372	165	1244	1146	1257	1431	942	975	1021	804	1027	1167	1212	916	578	779	654	649	1179	1528	588	hsa:2852	G protein-coupled receptor 30, isoform CRA_a
PRKCQ	695.363	1865.03	-1.42336	0	645	684	596	728	588	604	617	728	741	794	750	1065	657	483	992	602	707	511	369	2048	1887	2015	2512	1782	1894	1756	1008	1825	2220	2190	2182	1251	1834	1776	1788	2047	2686	1798	hsa:5588	Protein kinase C theta type
SYBU	247.046	665.679	-1.43005	0	116	162	374	285	209	227	476	182	110	139	279	275	115	325	394	357	142	264	216	734	623	685	694	806	608	718	406	454	712	781	805	806	669	660	808	759	802	503	hsa:55638	cDNA FLJ56110, highly similar to Syntabulin
PLK1S1	671.623	1835.88	-1.45075	0	804	422	509	665	289	415	450	522	628	668	853	1090	499	762	978	901	884	731	451	2720	1533	1780	1881	1058	2759	1307	785	2193	2727	1764	2168	884	2101	2715	2272	1917	1769	1727	hsa:55857	Centrosomal protein kizuna
L3MBTL4	213.34	583.709	-1.45209	0	126	210	321	205	209	279	313	116	259	88	214	181	90	59	252	334	105	213	409	715	460	525	754	451	629	659	261	717	655	722	648	350	686	583	728	674	614	628	hsa:91133	cDNA FLJ33756 fis, clone BRCAN2000541, moderately similar to Lethal(3)malignant brain tumor-like 3 protein
SYT15	224.621	614.823	-1.45268	0	181	237	100	250	194	190	221	155	229	191	318	222	153	316	368	271	195	220	177	607	508	525	525	641	513	971	709	505	811	849	722	1016	479	426	664	419	630	449	hsa:83849	Synaptotagmin-15
CXorf57	111.315	305.797	-1.45793	0	179	118	171	76	101	74	81	68	110	128	92	55	72	35	221	107	126	114	136	519	247	300	323	227	424	257	168	234	287	418	422	254	367	296	386	346	258	270	hsa:55086	Uncharacterized protein CXorf57
WWC2-AS2	30.7083	84.4245	-1.45904	0	31	22	32	30	24	21	22	24	38	28	41	35	27	35	34	56	26	17	28	106	110	84	103	63	113	71	27	94	132	102	79	47	77	72	79	119	101	74	hsa:152641	WWC2 antisense RNA 2
MARC2	750.017	2074.37	-1.46768	0	485	467	733	828	478	727	562	510	568	728	1029	1021	642	800	1224	1306	620	803	508	2330	1849	1519	2310	1857	2425	1946	966	3052	2121	2248	2145	1150	2534	2670	3258	1936	2291	2048	hsa:54996	Mitochondrial amidoxime reducing component 2
PEAR1	386.666	1072.19	-1.47141	0	268	220	513	596	287	273	145	225	230	329	534	838	361	640	645	409	294	305	134	1166	1210	999	992	1738	916	1237	940	869	929	863	1376	982	1207	990	1425	1424	1227	437	hsa:375033	Platelet endothelial aggregation receptor 1
CYP7B1	291.209	807.601	-1.47159	0	274	212	370	331	118	227	295	144	114	271	493	250	333	254	704	366	279	150	303	1273	350	916	824	650	1004	913	260	917	1074	900	798	508	1102	878	1058	1011	658	847	hsa:9420	25-hydroxycholesterol 7-alpha-hydroxylase
TGFBR3	648.598	1807.77	-1.47881	0	499	446	745	1303	401	410	580	482	497	505	1091	704	527	604	1263	798	422	516	381	2814	1363	1948	1435	2536	2138	2059	967	1322	1860	2122	2085	1563	2019	1526	2650	2005	1958	1171	hsa:7049	Transforming growth factor beta receptor type 3
MAP3K8	239.187	668.403	-1.48258	0	298	202	303	196	134	253	411	134	88	105	193	214	192	169	378	377	248	222	382	577	394	526	530	745	708	592	633	583	828	728	804	903	794	621	862	675	1006	544	hsa:1326	cDNA, FLJ93807, highly similar to Homo sapiens mitogen-activated protein kinase kinase kinase 8 (MAP3K8), mRNA
TLE1	577.952	1617.3	-1.48457	0	501	703	832	724	832	526	615	373	436	526	507	433	501	364	1052	661	288	583	294	1738	2661	1780	1755	2059	1743	1503	828	1094	2073	1677	1588	1082	1827	1767	1394	1822	1963	1179	hsa:7088	cDNA FLJ59241, highly similar to Transducin-like enhancer protein 1
SYNM	665.147	1871.74	-1.49264	0	310	294	568	1204	474	606	449	256	358	560	1170	1375	532	1114	916	684	803	437	422	2314	1238	2079	2005	3243	1836	2070	857	1873	1686	1520	2102	1587	2224	1608	2728	2614	1806	1429	hsa:23336	Desmuslin, isoform CRA_a
IRS1	2551.7	7185.46	-1.49362	0	1310	2329	3394	4326	901	3845	2353	1193	1475	2949	5845	2687	1684	2224	3897	2721	2113	986	1836	10995	8094	7860	6262	6308	9978	8911	2490	6466	9101	9996	6663	3771	7762	5256	5677	9098	8861	7410	hsa:3667	Insulin receptor substrate 1, isoform CRA_a
LOC100996662	48.0561	135.482	-1.49531	0	50	45	42	46	24	52	27	25	36	33	66	56	43	67	77	52	60	48	50	190	104	100	154	131	215	121	43	188	143	147	151	58	161	173	164	154	150	117	hsa:100996662	uncharacterized LOC100996662
CCDC81	19.2205	54.286	-1.49793	0	18	17	14	14	18	24	20	17	20	10	36	22	18	15	33	14	22	8	18	82	45	36	62	63	67	56	24	62	83	74	68	37	52	73	48	55	43	37	hsa:60494	coiled-coil domain containing 81
ZIM2	12.87	36.3574	-1.49823	0	10	14	7	13	11	8	12	7	9	10	23	16	16	18	19	18	14	7	9	65	25	41	32	24	34	30	12	34	47	49	53	29	50	40	44	38	34	36	hsa:23619	HCG1685807, isoform CRA_b
TMEM88	143.745	410.029	-1.51222	0	61	48	99	300	84	71	144	178	90	64	265	201	119	235	166	182	135	139	112	443	496	454	574	628	390	487	215	404	446	406	451	292	362	430	478	536	309	226	hsa:92162	Transmembrane protein 88
MAP1LC3A	469.369	1339.66	-1.51307	0	293	392	603	675	342	333	399	443	404	526	513	447	424	477	711	617	367	491	271	986	2393	1573	1763	1809	996	1227	1180	1233	1398	1277	1177	1111	1179	1467	1420	1355	1513	885	hsa:84557	Microtubule-associated proteins 1A/1B light chain 3A
FBLN7	445.625	1280.59	-1.5229	0	326	299	672	270	521	473	412	181	471	613	596	397	165	364	936	638	313	274	394	1551	1035	1866	1426	1820	1511	1504	960	1064	1357	1403	1428	832	1123	1188	1481	1374	1006	1149	hsa:129804	cDNA FLJ42073 fis, clone SYNOV2014400, weakly similar to FIBULIN-1, ISOFORM C
LOC101929423	21.3988	61.5496	-1.52422	0	9	23	20	33	2	25	9	26	8	9	36	12	36	27	30	33	21	19	22	68	63	50	70	61	77	52	35	67	86	56	63	47	58	74	94	60	42	80
RARB	322.382	928.076	-1.52547	0	258	259	359	378	161	299	270	181	256	269	566	300	403	323	445	501	247	233	336	1149	968	943	832	691	1619	1009	456	1090	1056	1070	755	819	1290	706	1143	905	774	889	hsa:5915	cDNA FLJ76919, highly similar to Homo sapiens retinoic acid receptor, beta (RARB), transcript variant 1, mRNA
SLC25A33	207.05	597.039	-1.52784	0	132	137	227	290	185	164	206	136	186	131	211	156	227	171	298	350	146	276	241	458	669	391	712	666	501	436	316	786	754	622	684	406	681	786	1084	608	648	469	hsa:84275	Solute carrier family 25 member 33
SMIM10	166.456	480.947	-1.53073	0	111	65	206	185	94	151	173	75	54	82	272	122	137	260	268	386	187	133	189	578	232	415	443	482	702	458	158	644	549	639	503	331	569	602	690	567	462	451	hsa:644538	Small integral membrane protein 10
LINC00936	71.4353	206.574	-1.53195	0	57	43	71	74	36	87	63	35	37	37	106	86	101	81	85	108	120	52	64	188	172	128	192	195	247	162	78	281	276	244	251	143	351	268	251	272	206	154	hsa:338758	long intergenic non-protein coding RNA 936
WWOX	557.761	1613.95	-1.53288	0	449	372	524	696	492	592	405	544	562	608	815	755	503	638	640	392	630	404	323	1487	1695	2023	1784	1912	1785	1495	909	1499	2147	1844	1691	930	1652	1527	1456	2385	2040	1325	hsa:51741	cDNA FLJ78250, highly similar to Homo sapiens WW domain containing oxidoreductase (WWOX), transcript variant 1, mRNA
DICER1-AS1	49.7705	144.058	-1.53328	0	25	23	40	59	24	44	42	46	45	19	52	61	50	44	70	90	97	62	37	168	120	83	155	151	179	120	89	215	172	148	169	80	168	198	149	219	137	101	hsa:400242	DICER1 antisense RNA 1
AK7	62.6883	183.248	-1.54753	0	71	49	40	27	42	29	58	32	40	44	79	142	74	91	75	88	78	46	68	213	108	172	225	174	227	252	66	197	185	193	249	91	233	151	245	231	221	179	hsa:122481	Adenylate kinase 7, isoform CRA_e
KBTBD11	254.968	746.013	-1.54888	0	98	123	251	375	244	383	139	97	153	205	570	289	198	296	356	382	162	359	123	844	494	696	550	1109	651	809	416	741	899	638	1180	749	889	745	1070	907	739	549	hsa:9920	kelch repeat and BTB (POZ) domain containing 11
ENO4	27.9181	81.7755	-1.55047	0	27	21	18	25	23	35	25	16	25	29	52	26	17	28	35	41	35	19	25	80	68	53	133	113	67	111	29	74	63	95	78	52	114	122	129	96	61	69	hsa:387712	Enolase-like protein ENO4
NUAK2	589.904	1730.27	-1.55244	0	594	725	726	448	633	380	590	804	694	602	445	545	244	406	1012	537	325	716	417	1369	2837	2088	2198	2090	1530	1231	1702	1673	1692	1602	1521	896	1844	2232	2471	1544	2074	933	hsa:81788	cDNA FLJ56013, highly similar to NUAK family SNF1-like kinase 2 (EC 2.7.11.1)
GPR146	130.804	385.184	-1.55814	0	84	95	154	144	135	89	71	163	107	101	167	170	83	136	248	185	121	113	61	418	409	349	360	545	305	451	376	375	385	297	432	354	323	311	469	511	586	245	hsa:115330	HCG1747714, isoform CRA_a
GDF6	18.2431	53.7932	-1.56007	0	16	21	45	22	10	40	0	0	1	23	24	4	11	8	33	37	22	2	25	57	45	49	37	67	67	56	66	51	54	59	67	35	61	61	71	44	62	38	hsa:392255	Growth/differentiation factor 6
TRNI	19.1973	56.726	-1.56311	0	38	9	12	13	13	19	7	27	42	25	6	18	18	12	39	13	21	11	7	44	76	63	60	55	57	33	42	66	64	55	60	53	51	47	94	44	78	61	hsa:4565	tRNA
ALDH1A1	5022.56	14878.6	-1.56674	0	4904	5052	4497	7845	3792	3905	6418	6025	5350	5548	3262	4978	6464	1933	6582	2611	5449	3794	4306	20795	18439	14296	19446	13522	19784	8897	7934	22273	19147	12581	17060	6667	16306	12661	13289	15581	19603	12413	hsa:216	cDNA FLJ51786, highly similar to Retinal dehydrogenase 1 (EC 1.2.1.36)
LOC729870	22.909	68.0924	-1.57158	0	32	22	14	28	17	11	18	52	19	24	23	46	6	37	13	25	11	12	9	74	40	63	117	60	75	83	42	68	88	83	97	21	85	61	75	79	76	52	hsa:729870	uncharacterized LOC729870
MOB3B	651.765	1946.8	-1.57868	0	641	759	1075	515	447	1186	815	492	269	292	678	284	529	238	1321	1152	323	395	812	1600	2030	2366	2609	1676	2254	1357	1139	2375	2434	1698	2028	1150	2457	2944	2894	1934	1554	1579	hsa:79817	MOB kinase activator 3B
ITPR1	2561.54	7681.54	-1.58438	0	1444	1173	1939	7540	983	3564	2614	1056	899	1039	7612	2245	2796	1869	3013	3548	1551	894	3027	13393	6722	9116	9066	7243	9162	6872	3672	8223	8957	8937	9283	4945	10643	5853	7578	7886	6621	6741	hsa:3708	Inositol 1,4,5-triphosphate receptor, type 1, isoform CRA_a
RAMP2-AS1	37.7953	113.376	-1.58483	0	29	36	48	51	27	21	29	32	19	23	57	48	24	51	60	45	34	41	32	138	94	95	87	190	146	137	94	112	96	115	125	91	129	102	199	107	108	54	hsa:100190938	RAMP2 antisense RNA 1
SYTL3	785.779	2358.18	-1.58548	0	713	909	647	1121	692	651	526	974	741	955	1002	1052	199	844	1179	521	590	694	506	2792	2562	2721	3609	2416	3331	2061	921	3236	3750	1709	2164	1193	2328	2832	2532	3071	1514	1505	hsa:94120	cDNA FLJ61334, moderately similar to Synaptotagmin-like protein 3
SOX5	86.5608	259.907	-1.58621	0	75	85	122	81	88	53	106	57	29	54	90	130	107	59	152	78	59	109	85	286	191	354	254	169	391	222	141	238	469	323	254	241	272	218	283	309	292	195	hsa:6660	SRY (Sex determining region Y)-box 5, isoform CRA_a
USP49	290.288	872.273	-1.5873	0	288	225	267	332	206	243	397	152	162	162	294	375	243	273	577	333	277	328	320	1230	1310	875	789	700	1345	469	382	881	1169	937	1104	568	851	1061	820	1058	919	575	hsa:25862	Ubiquitinyl hydrolase 1
EML6	197.626	594.743	-1.58949	0	208	211	182	220	148	139	237	202	111	58	324	239	193	240	320	260	183	132	90	698	385	537	608	521	791	550	263	551	548	630	702	559	670	699	885	613	716	748	hsa:400954	Echinoderm microtubule-associated protein-like 6
CCDC65	54.9269	165.347	-1.58991	0	36	48	36	75	44	40	64	38	30	26	58	72	41	92	82	101	69	36	43	158	149	131	242	206	114	274	108	125	101	165	186	130	232	189	219	204	137	167	hsa:85478	coiled-coil domain containing 65
SPAG5	205.427	618.685	-1.59058	0	219	199	257	71	139	227	362	98	158	193	116	239	149	87	735	230	102	96	178	633	860	876	644	353	685	440	556	598	646	529	561	882	545	625	491	719	783	567	hsa:10615	SPAG5 protein
WFS1	1324.76	3992.65	-1.59162	0	982	1183	1646	1564	1496	1194	1688	1422	1234	1285	1298	1135	1331	1179	1901	1294	756	1084	877	5179	5764	4637	5473	5079	3398	3935	2604	3354	3967	3780	3694	2694	3837	3254	4427	4870	4974	2903	hsa:7466	cDNA FLJ51211, highly similar to Wolframin
LOC101928612	9.77923	29.5595	-1.59583	0	4	4	7	15	4	1	4	13	4	8	20	10	9	17	9	26	14	8	6	18	23	25	44	32	21	40	23	33	47	31	32	28	23	34	38	33	28	25	hsa:101928612	uncharacterized LOC101928612
LPAR1	475.535	1437.56	-1.596	0	422	456	1014	289	245	493	655	190	391	356	523	242	245	343	785	908	225	656	486	1419	798	1521	1474	2310	1115	1804	1050	1507	1404	1563	1586	1250	1914	1917	2194	940	1088	1348	hsa:1902	Lysophosphatidic acid receptor 1
RPS6KA5	173.274	525.541	-1.60075	0	196	187	177	137	119	147	215	103	127	163	167	236	137	131	266	207	156	169	194	621	422	610	601	634	485	590	354	381	508	738	538	367	1090	520	602	378	452	418	hsa:9252	Ribosomal protein S6 kinase alpha-5
SLC1A1	854.098	2607.21	-1.61003	0	889	1617	1719	1617	569	777	1442	464	391	502	1050	221	484	163	2234	975	409	300	245	2775	1568	3149	3413	2063	1934	3313	1492	3804	3047	1836	1994	2522	3203	2480	3233	3237	3096	2955	hsa:6505	Excitatory amino acid transporter 3
SELENBP1	5003.6	15322.4	-1.6146	0	2316	1942	3892	10029	1996	6628	3696	5450	3448	6037	7058	7786	4411	6319	5652	4765	6165	1938	3830	21590	13587	22687	19458	21327	16384	14295	7971	11348	14272	15190	12755	9417	15087	16801	12302	28701	16114	11130	hsa:8991	cDNA FLJ52715, highly similar to Selenium-binding protein 1
LOC100507424	12.3042	37.848	-1.62107	0	7	9	10	8	15	10	16	6	7	4	11	13	13	12	18	10	23	24	14	44	39	23	26	50	44	40	28	41	40	52	36	36	57	36	46	44	22	35	hsa:100507424	uncharacterized LOC100507424
SYP	56.6277	174.48	-1.62349	0	51	51	57	69	30	63	37	89	24	33	73	67	20	69	83	79	53	45	59	238	183	212	173	226	163	151	139	157	185	235	215	95	141	166	196	189	249	97	hsa:6855	Synaptophysin
HMGN2P15	21.0436	65.0258	-1.62763	0	21	19	18	30	14	9	13	9	17	13	33	22	12	33	43	25	20	34	10	62	43	59	60	115	73	73	43	74	75	62	98	54	60	57	121	65	52	32		high mobility group nucleosomal binding domain 2 pseudogene 15
TSPAN5	847.168	2618.59	-1.62807	0	650	1149	1215	537	935	666	1061	322	711	710	539	407	1213	823	1638	1115	812	925	358	3186	2692	2752	3126	2788	2997	2268	1068	2540	3120	3107	2386	1623	3344	2928	2214	3296	3253	2615	hsa:10098	Tetraspanin-5
A2M-AS1	37.153	115.025	-1.63039	0	23	30	30	56	15	53	27	18	16	19	35	59	22	41	55	76	53	22	50	119	125	121	114	147	149	145	45	194	129	82	155	65	113	100	139	121	99	95	hsa:144571	A2M antisense RNA 1 (head to head)
WDR93	30.4762	94.831	-1.63768	0	20	14	20	52	34	26	16	19	41	15	52	45	22	34	43	36	49	10	21	122	53	99	161	107	93	107	40	122	88	108	96	36	121	101	121	123	67	101	hsa:56964	cDNA FLJ51374
NLGN3	19.4152	60.4314	-1.63812	0	16	22	36	25	14	25	20	10	12	8	20	11	2	12	40	58	6	10	19	79	58	83	72	71	38	67	64	60	47	57	75	53	69	66	72	42	66	39	hsa:54413	cDNA FLJ53434, highly similar to Neuroligin-3
LOC339874	17.7723	55.723	-1.64864	0	11	16	16	20	14	17	22	17	13	22	19	34	7	12	21	10	24	11	24	56	64	24	63	40	82	54	42	78	48	67	94	18	69	52	71	60	35	70	hsa:339874	uncharacterized LOC339874
LOC101928692	12.0407	37.859	-1.65271	0	5	10	9	16	7	13	9	12	13	16	20	16	7	14	10	25	9	6	7	43	48	45	56	53	52	30	20	32	43	33	31	17	46	43	43	56	21	28	hsa:101928692	uncharacterized LOC101928692
WNK2	56.4039	177.424	-1.65334	0	34	39	57	182	21	62	42	53	40	58	65	41	41	29	162	66	13	22	33	196	191	243	188	277	144	218	152	192	176	171	260	141	174	113	235	130	151	116	hsa:65268	Serine/threonine-protein kinase WNK2
LOC101927100	32.8409	103.542	-1.65665	0	27	16	39	40	13	33	47	28	23	13	53	22	38	21	46	52	37	20	49	100	102	91	97	143	99	116	104	101	79	127	114	92	102	112	151	85	68	131	hsa:101927100	uncharacterized LOC101927100
KIAA1467	306.073	968.236	-1.66148	0	300	297	353	334	300	231	294	218	312	393	284	321	173	285	636	336	233	222	166	1448	1219	1159	1098	953	905	765	361	915	1328	1153	952	425	929	1110	957	1165	1446	688	hsa:57613	Uncharacterized protein KIAA1467
ACACB	854.763	2716	-1.66789	0	679	852	873	1148	732	912	704	627	777	718	897	878	862	828	1469	884	609	748	721	3310	4609	2307	3410	3848	3069	1942	1602	2759	3060	2839	2417	1827	3368	2471	2629	2337	3107	1924	hsa:32	cDNA FLJ60369, highly similar to Acetyl-CoA carboxylase 2 (EC 6.4.1.2)
KIF17	86.542	275.743	-1.67185	0	60	70	132	64	54	72	115	130	87	103	77	65	39	71	89	117	67	68	116	259	294	306	324	414	136	432	224	251	300	248	265	212	286	241	268	358	342	223	hsa:57576	Kinesin-like protein KIF17
LDHD	291.197	928.36	-1.67269	0	231	163	215	381	196	347	98	413	354	380	302	547	182	386	294	361	216	90	210	1127	900	845	1082	1065	1232	956	551	1381	938	889	934	498	966	870	1041	1164	959	764	hsa:197257	Probable D-lactate dehydrogenase, mitochondrial
TLE4	434.203	1386.48	-1.67499	0	381	390	615	378	449	606	588	304	205	243	420	477	450	280	808	494	264	258	516	1234	1311	1682	1365	1741	1667	1720	976	496	1928	1365	1433	1507	1698	1488	1372	2070	1079	1003	hsa:7091	cDNA FLJ32674 fis, clone TESTI1000142, highly similar to TRANSDUCIN-LIKE ENHANCER PROTEIN 4
FXYD6-FXYD2	43.7234	140.512	-1.68422	0	25	31	69	39	87	15	46	41	54	30	53	43	47	51	45	42	23	39	27	113	180	194	170	214	116	130	116	140	208	165	122	86	118	127	123	181	173	62	hsa:100533181	FXYD domain-containing ion transport regulator 6
SNCA	150.99	485.297	-1.68441	0	175	97	136	101	77	139	303	174	111	102	161	87	69	171	214	241	167	94	201	622	410	361	668	606	578	420	182	434	489	512	418	208	708	704	762	568	448	434	hsa:6622	Alpha-synuclein
PLSCR4	1013.21	3270.92	-1.69076	0	1063	1222	1509	978	678	869	558	610	742	876	1231	757	873	590	2180	1677	821	792	899	4465	2709	2788	3504	3841	4539	3090	1368	3738	3810	3322	3990	1839	4010	3856	4311	3188	3431	2491	hsa:57088	Phospholipid scramblase 4, isoform CRA_b
FXYD6	1349.59	4370.31	-1.69522	0	925	889	2136	1435	2658	535	1425	928	1581	714	1610	1522	1553	1697	1652	1309	669	1165	628	4049	5872	5379	5900	6352	3341	3949	3203	4305	5963	4289	4021	2248	3907	4248	4531	6130	5477	2057	hsa:53826	FXYD domain containing ion transport regulator 6, isoform CRA_a
CYP46A1	18.296	59.3776	-1.69839	0	8	12	12	37	11	17	1	24	16	17	28	16	8	22	37	22	22	17	13	55	35	57	56	59	51	38	40	67	83	63	90	45	77	105	75	52	87	31	hsa:10858	Cholesterol 24-hydroxylase
SLC16A2	794.714	2593.43	-1.70636	0	371	517	1284	1356	550	1386	642	464	238	386	1603	776	652	318	1491	1350	655	370	613	3560	2101	3346	3374	3991	2308	3929	1544	2115	2362	2423	2481	1803	2445	3112	2315	2351	3138	2165	hsa:6567	Monocarboxylate transporter 8
ST7-AS1	69.2229	226.279	-1.70878	0	58	75	76	95	56	54	56	84	75	62	69	93	53	55	87	67	55	69	40	254	320	173	234	256	297	173	108	296	361	275	258	94	227	183	261	234	258	161	hsa:93653	ST7 antisense RNA 1
C16orf71	27.3531	90.1353	-1.72039	0	26	19	29	35	22	30	12	30	28	20	40	23	19	29	36	42	31	17	20	103	97	83	139	115	87	97	37	117	70	96	91	50	130	90	129	104	54	78	hsa:146562	chromosome 16 open reading frame 71
IQGAP2	1198.85	3954.74	-1.72193	0	912	412	1192	2816	508	532	1964	448	895	2357	2629	571	349	1231	2833	1131	398	650	828	4109	1600	5086	4286	3965	5567	4100	1947	6796	4868	3666	3710	3040	5030	5379	4646	3382	2892	3713	hsa:10788	IQ motif containing GTPase activating protein 2, isoform CRA_b
C16orf86	76.9928	254.989	-1.72764	0	70	40	80	63	48	102	88	48	88	65	79	111	44	94	90	128	86	38	76	258	308	216	311	267	221	213	221	284	334	285	270	273	211	300	247	303	195	241	hsa:388284	chromosome 16 open reading frame 86
GNMT	15.6722	51.9309	-1.72839	0	6	10	13	20	4	25	10	11	15	15	19	22	13	29	15	26	11	12	17	33	68	44	46	55	69	29	38	81	55	60	51	29	57	27	78	84	53	53	hsa:27232	Glycine N-methyltransferase
KCNIP3	461.836	1539.45	-1.73696	0	167	392	409	682	266	404	530	272	263	486	749	427	590	759	687	701	347	338	206	874	1834	1162	1889	1248	1280	2238	651	1474	1402	1431	2202	836	2218	2162	2442	1393	2044	1392	hsa:30818	Kv channel interacting protein 3, calsenilin, isoform CRA_b
QRICH2	93.4013	312.35	-1.74165	0	77	73	95	107	59	87	106	58	66	42	72	111	88	103	217	105	104	123	58	405	353	215	368	315	331	233	131	394	441	359	292	156	366	473	366	460	315	149	hsa:84074	glutamine rich 2
PRR15L	1131.26	3801.72	-1.74872	0	858	1293	1073	1409	593	929	1085	1551	1286	1714	1821	1117	534	908	1311	1211	775	452	961	4254	4516	3478	4912	3876	4310	3395	1711	3461	4715	5731	4741	1458	4269	2344	3377	5488	3843	4536	hsa:79170	proline rich 15-like
LINC00087	94.3804	318.208	-1.75341	0	56	61	163	72	82	76	58	147	133	92	119	90	60	67	156	124	66	75	39	389	383	259	324	349	326	261	226	277	391	436	494	120	375	360	327	392	331	203	hsa:644596	long intergenic non-protein coding RNA 87
SULT1C4	49.7173	169.088	-1.76595	0	24	50	41	79	33	28	25	28	19	33	69	134	34	84	55	65	42	54	36	229	177	232	214	241	194	130	102	128	241	144	245	85	133	112	222	238	176	75	hsa:27233	Sulfotransferase 1C4
NRN1	167.913	572.594	-1.7698	0	70	111	164	211	128	166	144	90	123	91	257	171	114	196	269	276	237	170	166	471	513	444	643	1088	511	656	402	692	553	707	591	456	510	645	815	640	512	350	hsa:51299	Neuritin
KLF15	114.403	392.728	-1.77941	0	91	120	133	125	116	66	37	155	103	253	110	149	77	61	205	129	76	52	41	208	529	440	327	485	560	367	237	519	582	352	551	222	438	202	501	473	510	174	hsa:28999	Krueppel-like factor 15
TRIM58	600.05	2060.8	-1.78005	0	375	292	533	704	515	484	452	288	663	1024	761	1095	696	494	1134	772	247	442	218	3014	2241	2045	2570	2186	1633	2050	487	2769	2729	2306	1571	933	2353	2725	2400	2668	2243	1565	hsa:25893	E3 ubiquitin-protein ligase TRIM58
EBF3	170.611	585.958	-1.78008	0	161	103	301	224	148	101	142	70	76	72	343	195	79	142	375	291	106	129	167	724	404	606	415	977	636	893	411	496	529	770	714	565	680	495	855	564	385	388	hsa:253738	Transcription factor COE3
MIR210HG	21.5009	73.9425	-1.78201	0	9	10	22	7	25	44	52	17	14	10	12	35	11	32	31	29	18	14	11	88	71	45	80	57	54	41	97	61	63	98	127	54	85	59	76	127	74	78	hsa:100506211	MIR210 host gene (non-protein coding)
LOC101929655	10.5183	36.259	-1.78543	0	5	5	11	13	5	5	12	5	3	1	16	14	14	20	12	20	11	6	21	41	38	27	40	36	62	30	35	39	43	34	18	42	38	52	46	30	23	30	hsa:101929655	uncharacterized LOC101929655
ROBO3	90.1412	312.455	-1.79339	0	57	89	159	111	58	168	113	68	76	29	88	45	55	65	124	145	62	60	115	389	436	209	302	590	315	258	331	254	249	274	386	262	333	272	281	292	371	255	hsa:64221	Roundabout, axon guidance receptor, homolog 3 (Drosophila), isoform CRA_b
RUNX1T1	214.582	744.017	-1.79381	0	110	96	225	557	70	221	185	59	34	78	363	293	380	152	409	407	134	75	240	1059	644	742	650	756	1145	909	360	754	824	806	839	596	795	735	903	785	731	574	hsa:862	Protein CBFA2T1
MDH1B	106.254	369.842	-1.79939	0	98	56	87	103	42	115	85	48	89	70	193	92	58	97	132	186	258	88	100	415	244	244	442	303	388	355	91	488	374	425	489	170	484	545	662	428	308	432	hsa:130752	cDNA FLJ51389, highly similar to Homo sapiens malate dehydrogenase 1B, NAD (MDH1B), mRNA
GNA14	333.776	1169.12	-1.80848	0	100	159	197	434	453	128	313	285	163	384	649	213	709	233	817	528	135	206	142	1239	1130	1216	1797	1323	907	1121	413	1360	1339	1423	1052	581	1076	1681	1532	1337	1498	914	hsa:9630	Guanine nucleotide-binding protein subunit alpha-14
PKDCC	153.131	538.031	-1.81293	0	73	130	325	218	38	137	182	59	31	70	157	195	59	285	222	398	82	97	145	358	488	469	562	1004	327	561	531	556	466	419	669	561	717	498	743	562	688	311	hsa:91461	Extracellular tyrosine-protein kinase PKDCC
ITM2A	1799.71	6333.82	-1.81531	0	1139	940	1624	2423	770	1371	2616	903	969	672	3075	1821	2112	2165	2555	2241	2060	2287	2229	5761	3695	6377	5300	7721	7104	5670	3824	11154	6898	5845	8130	8465	6263	6074	7810	8026	3894	6137	hsa:9452	Integral membrane protein 2A
WDR65	41.4737	145.987	-1.81557	0	33	21	37	41	29	45	27	22	33	44	50	68	39	67	50	75	59	14	22	134	125	164	255	257	94	233	75	108	106	158	138	68	192	134	196	174	157	99	hsa:149465	cilia and flagella associated protein 57
ZNF541	16.2107	57.5675	-1.82831	0	12	13	20	22	14	11	14	12	7	17	10	11	28	15	32	14	31	13	6	54	53	50	106	60	31	43	34	77	82	50	62	49	65	83	75	57	66	30	hsa:84215	Zinc finger protein 541
WASF3	758.91	2712.65	-1.8377	0	568	491	791	1568	654	556	605	430	578	726	1636	819	691	611	1233	804	571	608	313	3393	2730	2790	2950	2550	3595	2995	1022	2913	4191	2891	2903	1406	3267	2555	3801	3073	2392	1904	hsa:10810	cDNA FLJ51674, highly similar to Wiskott-Aldrich syndrome protein family member 3
KCTD8	57.4105	209.444	-1.86718	0	73	21	83	80	38	53	4	91	17	12	92	13	100	38	78	104	24	137	10	287	246	175	223	167	237	240	53	263	280	223	235	95	264	215	267	267	219	160	hsa:386617	cDNA FLJ61155, highly similar to Homo sapiens potassium channel tetramerisation domain containing 8 (KCTD8), mRNA
GPR125	1178.1	4320.61	-1.87478	0	1253	1026	1415	1453	1123	1141	1385	658	729	1223	1617	1210	915	826	2483	1310	807	1060	437	4916	5904	4890	4100	5082	6347	3860	840	3993	5892	5442	3910	1895	4679	3947	4809	5179	6108	2966	hsa:166647	cDNA FLJ38547 fis, clone HCHON2001665, highly similar to Probable G-protein coupled receptor 125
TBC1D4	1289.48	4729.59	-1.87492	0	1464	1435	1486	2198	571	1954	1802	605	502	1241	2256	906	862	716	2380	1200	847	611	1271	5455	5532	6105	4350	4209	6519	4115	2248	3738	5837	5638	4323	4227	5213	5414	4693	5798	4263	4813	hsa:9882	TBC1 domain family, member 4, isoform CRA_b
PDE2A	403.091	1479.46	-1.87589	0	223	295	410	661	233	288	180	347	413	167	760	663	309	559	687	493	221	434	199	1787	1584	948	1115	2254	1513	1804	1348	1246	1213	1525	2212	1445	1215	1224	2277	1623	1833	710	hsa:5138	cDNA FLJ37705 fis, clone BRHIP2017404, highly similar to cGMP-dependent 3',5'-cyclic phosphodiesterase (EC 3.1.4.17)
LOC101928302	7.35826	27.1104	-1.88141	0	8	7	4	9	2	5	9	5	9	2	3	6	2	7	15	21	7	9	8	38	12	20	26	23	30	38	17	38	38	41	23	10	34	37	30	37	13	28
LOC149351	19.4935	71.8927	-1.88285	0	14	9	32	23	10	18	15	17	40	16	15	16	11	13	23	43	10	17	19	103	58	45	63	73	104	59	40	140	83	62	70	46	111	88	49	91	34	88	hsa:149351	uncharacterized LOC149351
LOC100507002	37.8585	140.014	-1.88688	0	21	29	40	67	11	75	63	22	13	17	57	15	9	11	49	55	36	16	110	166	161	143	118	109	152	144	95	154	209	148	109	118	125	135	162	152	100	228	hsa:100507002	uncharacterized LOC100507002
SLC24A3	125.681	465.194	-1.88806	0	64	162	199	185	43	293	176	42	51	136	89	24	40	54	334	208	55	81	135	573	697	520	539	685	598	404	337	290	516	537	474	259	443	527	424	378	509	347	hsa:57419	Sodium/potassium/calcium exchanger 3
FBLN5	785.141	2918.49	-1.8942	0	396	671	1849	1141	587	474	496	645	471	686	763	355	594	751	1578	1567	487	660	503	3755	3673	3838	3037	4127	2573	3213	3089	1914	3005	2243	2809	3111	3001	2589	3360	2056	3454	1874	hsa:10516	Fibulin 5, isoform CRA_b
SCML2	49.7916	186.351	-1.90405	0	45	34	45	91	32	32	35	18	39	47	86	82	49	53	100	39	44	31	34	204	147	201	211	173	157	189	61	155	203	289	253	95	392	188	220	189	172	174	hsa:10389	cDNA FLJ54781, highly similar to Sex comb on midleg-like protein 2
BCL2	1831.65	6864.67	-1.90604	0	1530	1180	2116	2280	1550	1025	2025	1288	1663	1376	1902	2132	2792	2047	2891	1776	1431	2163	994	8315	5418	8894	8039	4853	10157	7216	2855	6942	7648	8394	7700	4712	6901	5736	5428	8530	10635	6398	hsa:596	B-cell CLL/lymphoma 2, isoform CRA_a
CSGALNACT1	2089.26	7933.51	-1.92497	0	1089	1227	2336	1118	2082	1057	1977	778	2026	1213	1311	1182	6011	1452	3308	3865	1698	4182	1061	10928	5602	6124	9092	5974	9748	6653	1791	11132	10672	11718	7677	2757	9856	9558	8941	10631	10042	7348	hsa:55790	cDNA FLJ30592 fis, clone BRAWH2008706, highly similar to Chondroitinbeta-1,4-N-acetylgalactosaminyltransferase 1 (EC 2.4.1.174)
SUCNR1	176.658	671.349	-1.9261	0	239	162	209	77	82	195	228	87	37	114	338	94	109	155	470	323	119	161	142	833	239	861	613	407	980	572	420	761	966	836	937	741	805	669	870	597	802	311	hsa:56670	Succinate receptor 1
PAH	7.9162	30.1513	-1.92934	0	2	3	4	12	10	13	10	7	21	10	10	13	0	0	19	3	4	0	5	43	19	30	30	25	41	14	21	28	33	39	45	12	41	28	50	30	39	24	hsa:5053	Phenylalanine hydroxylase, isoform CRA_a
ESRRG	172.187	656.276	-1.93033	0	139	68	123	465	113	99	201	67	66	79	216	287	87	174	365	175	82	392	65	644	482	808	909	654	989	743	99	804	1034	557	499	234	1017	632	880	831	708	428	hsa:2104	cDNA FLJ58043, highly similar to Estrogen-related receptor gamma
LOC101927873	62.8968	241.015	-1.93806	0	16	36	13	126	19	45	80	34	21	36	87	160	57	59	93	74	90	61	82	296	299	125	347	220	346	188	64	260	364	303	217	86	206	294	355	274	218	259
EBF4	509.057	1964.03	-1.94792	0	143	282	812	1261	477	487	345	200	197	365	747	831	299	519	1126	745	263	355	171	1584	2304	3197	2622	3120	1768	2263	892	1266	2081	2048	1894	1526	1214	1707	1707	2948	2788	1509	hsa:57593	Transcription factor COE4
KIAA2022	29.1642	112.685	-1.95002	0	15	12	48	50	0	49	27	7	0	11	60	30	11	51	96	28	13	10	40	211	63	113	98	80	139	94	40	109	170	129	158	74	160	114	114	79	162	116	hsa:340533	Protein KIAA2022
TTC40	92.766	359.472	-1.95421	0	44	50	46	125	92	87	66	71	98	83	123	91	89	135	140	115	135	50	88	346	357	342	505	420	396	500	125	310	410	437	300	124	567	318	531	447	338	292	hsa:54777	Cilia- and flagella-associated protein 46
BTBD11	571.708	2227.55	-1.96211	0	424	188	494	834	192	398	340	450	231	279	1206	1328	512	860	933	1000	613	140	371	3126	2070	2676	2622	2374	2516	2951	847	3008	3230	1242	2336	1330	2675	2539	2191	2222	2356	1492	hsa:121551	Ankyrin repeat and BTB/POZ domain-containing protein BTBD11
ABI3BP	1231.49	4802.67	-1.96343	0	1106	1729	2375	605	2055	1435	129	745	1846	2508	1204	961	272	281	3319	773	287	529	434	7671	6492	4466	3738	3927	5708	4569	3520	3795	4884	5390	6552	3827	4164	4768	4817	4437	7322	3606	hsa:25890	Target of Nesh-SH3
OLFM1	149.689	583.814	-1.96354	0	93	109	338	143	84	197	237	67	57	69	117	32	82	95	312	441	46	152	161	507	481	771	698	753	411	781	701	419	548	580	636	766	578	540	583	281	917	403	hsa:10439	cDNA FLJ33499 fis, clone BRAMY2004351, highly similar to Noelin
GSTM3	1078.21	4213.5	-1.96638	0	501	515	592	1074	1494	848	1298	880	1098	485	1494	1218	1163	952	1091	3062	1148	549	697	4214	3741	2991	4106	4848	4548	5049	1712	5723	4551	5898	4621	2840	3164	3885	6093	5089	4377	5158	hsa:2947	Glutathione S-transferase Mu 3
THA1P	12.4213	48.6205	-1.96875	0	16	9	5	21	2	11	6	9	11	4	14	19	2	16	11	29	25	17	6	71	58	29	53	49	74	42	28	94	38	59	66	29	33	58	46	45	33	44		threonine aldolase 1, pseudogene
RPS6KA6	390.09	1528.56	-1.97029	0	511	296	339	298	253	234	593	128	196	273	462	547	342	359	928	504	368	302	421	1904	1021	1487	1578	946	2430	1012	254	1903	2153	2012	1891	716	1705	1921	1701	2276	1803	1425	hsa:27330	Ribosomal protein S6 kinase alpha-6
ID4	9765.4	38431.9	-1.97655	0	12396	7762	10392	11532	9151	7079	9699	5586	6702	4886	15671	5048	18474	8026	15059	10701	6750	13504	4373	58716	31812	35241	36644	33131	49694	36583	9340	49842	50970	47221	44100	17063	54899	44742	41615	48204	31134	36179	hsa:3400	DNA-binding protein inhibitor ID-4
GLT8D2	405.648	1597.93	-1.97791	0	263	574	1129	351	130	402	165	146	66	210	493	242	136	271	917	1257	262	254	396	1881	1112	1452	1945	1316	1538	1548	682	2321	1422	2047	1907	756	1930	1932	2334	2004	1590	1681	hsa:83468	Glycosyltransferase 8 domain-containing protein 2
TMOD1	278.867	1098.93	-1.97845	0	198	378	186	511	15	454	662	205	501	434	487	54	96	171	272	202	271	59	39	915	1040	829	1501	2023	899	1791	993	768	939	1341	1220	498	1284	784	1695	637	1229	1073	hsa:7111	Tropomodulin-1
EFEMP1	3642.73	14366.5	-1.97962	0	1116	1864	6035	4561	1538	4556	3152	1544	1814	3431	4005	329	6662	947	9267	6567	1250	2223	7750	16220	11608	17072	17445	18092	13068	13345	10087	13378	16042	15618	12146	10616	14488	16394	18809	16638	16000	13918	hsa:2202	cDNA FLJ77823, highly similar to Homo sapiens EGF-containing fibulin-like extracellular matrix protein 1, transcript variant 3, mRNA
PEX5L	5.11252	20.4243	-1.99818	0	9	0	4	3	0	4	5	5	2	4	5	6	6	4	13	8	5	7	6	31	14	16	21	21	21	11	9	16	22	17	28	7	34	27	31	29	29	18	hsa:51555	PEX5-related protein
FAM181A	38.6696	155.196	-2.00482	0	29	59	63	25	17	39	83	25	53	9	30	35	49	10	95	51	16	10	25	200	145	212	217	224	268	168	46	180	125	201	114	69	159	162	180	201	87	92	hsa:90050	family with sequence similarity 181, member A
LOC100216479	75.4647	303.514	-2.00789	0	72	51	72	98	40	43	46	38	40	98	128	97	33	46	163	188	115	20	33	532	223	252	237	297	361	197	81	296	456	437	314	129	317	477	439	464	270	206
MEOX2	156.149	628.674	-2.00939	0	88	93	258	246	67	120	48	45	6	115	287	257	72	238	351	352	170	61	92	650	437	709	714	1051	594	646	501	707	699	656	639	591	682	740	701	446	597	537	hsa:4223	Mesenchyme homeo box 2 (Growth arrest-specific homeo box)
ADAM22	195.369	786.916	-2.01001	0	189	173	437	446	111	148	143	45	57	93	169	90	95	74	540	575	91	100	135	1054	427	928	994	686	801	606	393	833	1055	701	961	849	1001	927	1099	850	870	452	hsa:53616	cDNA FLJ43443 fis, clone OCBBF2031167, highly similar to ADAM 22 (A disintegrin and metalloproteinase domain 22)
DNAH9	23.8902	96.31	-2.01127	0	14	11	33	22	14	24	39	8	3	2	43	46	16	31	45	27	31	26	19	74	76	140	123	129	77	146	41	67	63	90	177	26	115	120	142	84	121	87	hsa:1770	DNAH9 protein
TUBA8	79.3744	320.143	-2.01197	0	42	43	72	61	32	88	32	116	46	38	216	82	34	85	114	126	153	59	43	253	335	242	371	398	383	371	141	412	246	461	371	155	450	466	351	289	259	316	hsa:51807	Tubulin alpha-8 chain
GRAMD2	129.136	523.179	-2.01841	0	71	149	129	135	300	43	296	70	161	46	86	26	186	23	231	108	66	209	62	689	666	372	889	477	534	405	281	549	526	580	748	187	849	424	274	571	836	373	hsa:196996	GRAM domain-containing protein 2
METTL24	17.4245	70.627	-2.01911	0	4	17	23	52	4	27	20	6	3	10	42	0	15	14	28	27	4	2	34	81	81	89	78	88	88	86	38	111	89	52	38	66	80	84	108	43	31	50	hsa:728464	Methyltransferase-like protein 24
CLMN	311.106	1261.92	-2.02014	0	170	224	335	379	194	225	507	195	123	174	442	630	201	373	620	431	247	211	190	1438	1278	1404	1475	1135	1398	1180	797	1231	1456	1549	1418	667	1481	1799	1651	1468	1037	847	hsa:79789	CLMN protein
LOC101928555	8.65973	35.228	-2.02433	0	9	1	12	13	4	8	4	7	5	3	14	17	7	11	23	6	3	6	10	37	41	18	28	50	35	39	30	40	25	29	55	28	43	34	58	26	43	28
DEPTOR	1585.3	6452.22	-2.02504	0	754	1288	1153	2069	801	940	1941	322	749	722	2079	4691	1219	2620	3041	2616	1143	1109	782	6522	4504	5788	8473	5404	7231	7985	2046	7182	6209	9201	7390	3156	6279	8475	6753	9050	7086	8095	hsa:64798	DEP domain-containing mTOR-interacting protein
MYZAP	80.6297	330.025	-2.03319	0	85	154	53	63	55	74	185	56	51	54	39	54	51	24	180	87	45	139	57	259	258	169	365	609	256	292	279	405	314	222	486	240	290	409	555	400	433	210	hsa:100820829	HCG40688, isoform CRA_a
KIAA1456	1058.37	4358.71	-2.04206	0	1297	789	1189	970	835	586	656	657	1081	846	1071	1688	797	1083	2204	866	961	1554	579	6064	3842	3151	4452	3073	6179	3229	1077	5912	5780	4678	6443	1903	5528	5105	5492	5482	4732	3700	hsa:57604	Probable tRNA methyltransferase 9-like protein
LOC441736	15.0667	62.0698	-2.04253	0	7	5	10	15	6	10	7	6	7	5	12	22	30	14	47	41	33	4	4	51	79	46	82	79	51	44	30	52	79	69	92	23	67	109	79	56	89	38
SPATA4	18.3584	76.2968	-2.05518	0	36	12	9	10	9	16	11	14	19	9	21	23	5	26	16	34	36	16	20	58	53	69	107	68	77	71	25	133	81	74	60	34	100	130	123	83	62	90	hsa:132851	Spermatogenesis associated 4, isoform CRA_a
TSPAN11	170.819	709.99	-2.05533	0	45	182	437	336	132	397	171	94	18	69	187	11	27	34	304	446	72	112	157	459	642	692	700	1095	493	746	1008	679	734	274	987	815	626	743	752	621	1207	486	hsa:441631	Tetraspanin-11
DUSP15	90.807	377.879	-2.05705	0	74	61	95	92	60	17	45	165	92	70	72	187	57	91	152	126	123	39	53	455	406	297	578	427	414	301	217	453	383	326	358	215	407	558	413	487	298	387	hsa:128853	Dual specificity protein phosphatase 15
TMEM178A	62.5954	260.75	-2.05854	0	50	92	142	71	37	26	52	27	34	23	68	48	29	63	193	62	62	49	48	337	302	386	273	293	190	234	138	303	277	313	235	117	272	393	294	285	205	255	hsa:130733	Transmembrane protein 178A
SRPX	288.203	1206.24	-2.06535	0	91	218	475	558	102	393	123	103	64	110	298	77	195	405	658	681	95	155	661	1141	715	1157	1285	1536	569	1012	1345	933	1372	912	1882	1180	1535	2511	1526	884	1384	687	hsa:8406	Sushi repeat-containing protein SRPX
LOC100506286	27.8344	117.392	-2.07639	0	24	39	38	40	17	39	19	23	12	13	39	18	19	15	48	64	21	20	14	134	97	109	144	136	197	115	15	195	120	124	95	53	131	137	169	145	105	90	hsa:100506286	uncharacterized LOC100506286
FBXO15	29.648	125.947	-2.08681	0	29	24	22	26	12	36	21	33	33	26	33	32	25	27	36	52	42	23	18	107	115	117	177	144	151	103	28	163	134	123	132	57	147	242	195	139	106	96	hsa:201456	F-box protein 15, isoform CRA_a
PCDP1	54.7036	234.497	-2.09986	0	37	16	60	84	41	39	46	47	49	27	107	82	33	58	74	66	92	27	40	238	167	276	365	231	203	310	71	252	218	212	214	119	294	302	335	364	234	211	hsa:200373	Cilia- and flagella-associated protein 221
ZFPM2	251.697	1081.58	-2.10337	0	190	297	499	263	71	243	132	120	39	111	441	145	283	272	478	523	166	197	281	1435	1319	1201	1245	1191	1465	1222	467	842	1420	1174	1074	409	1429	1047	1310	1198	1028	738	hsa:23414	cDNA FLJ55306, highly similar to Zinc finger protein ZFPM2
LOC284441	31.4961	135.696	-2.10713	0	22	25	27	64	17	12	25	35	31	45	42	76	12	23	42	29	29	19	10	120	172	155	216	182	153	125	37	159	222	145	96	57	137	181	149	191	88	76		actin-related protein 2 pseudogene
LOC101929642	4.57051	20.0488	-2.13309	0	7	0	3	5	1	2	9	0	1	4	4	9	4	4	5	11	7	6	5	28	15	18	31	7	23	24	6	32	12	29	24	18	25	21	26	19	13	23
SLC6A16	23.0804	101.245	-2.13311	0	11	14	22	44	6	20	17	28	29	8	20	41	22	18	27	48	19	6	30	81	136	91	117	105	86	98	123	125	79	77	166	85	120	79	113	86	117	78	hsa:28968	Orphan sodium- and chloride-dependent neurotransmitter transporter NTT5
THRB-AS1	7.27734	32.0611	-2.13934	0	10	6	1	15	3	10	8	4	3	4	13	0	6	3	10	5	9	15	12	38	29	21	35	22	44	25	15	53	41	32	27	13	43	48	43	44	23	32	hsa:644990	THRB antisense RNA 1
FAM5C	17.0781	75.4515	-2.1434	0	21	5	39	6	4	11	1	2	1	10	38	19	7	15	49	60	4	4	30	128	65	84	72	28	77	98	68	81	92	34	93	47	126	99	112	50	59	64	hsa:339479	BMP/retinoic acid-inducible neural-specific protein 3
DYNLRB2	24.7005	109.179	-2.14408	0	29	11	15	33	18	22	15	17	24	5	46	15	16	15	19	76	59	16	13	105	101	56	137	117	98	78	43	169	95	116	81	54	180	159	210	130	70	139	hsa:83657	Dynein light chain roadblock-type 2
CORO2B	138.461	613.856	-2.14842	0	43	43	169	345	40	184	105	67	19	55	255	165	117	251	299	196	109	82	91	660	514	710	669	1038	558	1097	457	407	388	422	528	247	832	947	1110	471	465	511	hsa:10391	cDNA FLJ42721 fis, clone BRAMY4000229, highly similar to Coronin-2B
TCF7L1	317.226	1407.99	-2.15005	0	105	151	361	787	197	279	494	196	115	140	530	389	451	302	596	466	137	166	151	1432	1921	1677	1834	2119	1093	1439	872	1039	1436	1584	1431	760	1335	1724	1595	1585	1831	784	hsa:83439	Transcription factor 7-like 1
LOC100506731	11.9397	53.1229	-2.15356	0	6	3	15	35	1	19	19	0	0	1	9	4	2	8	18	26	6	22	35	53	48	42	51	65	64	42	30	65	69	62	47	31	68	61	58	49	106	29	hsa:100506731	uncharacterized LOC100506731
AGPAT4	154.466	688.641	-2.15646	0	135	149	307	120	140	178	235	87	61	51	126	130	100	127	355	267	102	92	144	921	660	747	846	900	736	724	291	638	807	787	921	326	770	762	684	747	730	535	hsa:56895	1-acylglycerol-3-phosphate O-acyltransferase 4 (Lysophosphatidic acid acyltransferase, delta), isoform CRA_g
FTCDNL1	62.0706	277.588	-2.16096	0	70	78	68	22	53	63	84	88	83	63	65	65	19	31	123	46	42	42	37	239	341	244	303	258	413	180	137	361	515	406	334	87	174	478	234	244	215	263	hsa:348751	Formiminotransferase N-terminal subdomain-containing protein
RIMKLA	40.9162	184.28	-2.17116	0	34	24	41	62	44	22	45	23	22	27	60	20	35	35	98	67	25	36	50	313	140	237	188	207	192	182	190	166	168	265	191	101	227	164	154	121	159	230	hsa:284716	N-acetylaspartylglutamate synthase A
KY	182.253	824.068	-2.17682	0	66	52	107	573	31	540	152	97	36	100	680	206	81	116	175	92	238	8	129	1186	676	1023	966	1179	902	1397	258	656	823	1495	664	325	868	663	992	876	511	775	hsa:339855	Kyphoscoliosis peptidase
LIFR-AS1	91.5873	414.408	-2.17783	0	69	74	48	96	60	85	88	111	50	29	104	127	95	178	89	166	138	50	51	374	308	288	492	311	806	442	104	653	614	334	520	209	429	378	585	539	465	308	hsa:100506495	LIFR antisense RNA 1
SYNE1	2336.82	10618.2	-2.18392	0	2371	1634	2796	2403	748	3074	3929	1037	709	1103	3218	2732	2257	1786	5409	2876	1563	1581	3015	18803	10546	11525	8295	10259	11839	12321	6281	13592	11126	10575	10198	6972	22981	7498	11748	6855	7259	9595	hsa:23345	cDNA FLJ16153 fis, clone BRAMY3000210, highly similar to Nesprin-1
GHR	138.357	632.268	-2.19214	0	70	129	227	149	110	73	147	49	50	79	205	93	122	107	406	330	92	103	77	884	506	650	709	714	626	706	235	633	968	641	630	408	576	978	1038	683	577	291	hsa:2690	Growth hormone receptor
C14orf64	18.4428	84.4984	-2.19587	0	21	10	22	23	6	20	21	12	25	14	60	18	3	5	28	23	14	3	19	97	51	84	99	86	77	94	92	82	96	76	63	112	85	93	108	85	63	102	hsa:388011	long intergenic non-protein coding RNA 1550
AVPR2	28.4473	130.567	-2.19842	0	14	7	18	66	38	9	18	23	37	13	84	10	8	13	70	49	10	25	23	150	156	116	142	244	108	165	134	129	104	102	172	48	85	97	163	230	127	71	hsa:554	NADH dehydrogenase subunit 1
SHANK2	461.414	2120.77	-2.20045	0	356	315	483	824	435	389	286	298	252	370	761	757	492	459	1194	262	196	335	195	2871	3081	3175	2697	1960	2991	1953	639	1479	3111	1845	2462	1034	2410	2195	2159	2273	1934	1331	hsa:22941	SH3 and multiple ankyrin repeat domains protein 2
SCNN1B	125.453	576.895	-2.20116	0	161	78	257	142	232	24	69	164	133	108	77	176	28	109	259	88	53	54	95	874	540	1046	714	692	546	650	712	212	531	443	442	520	399	417	581	808	494	588	hsa:6338	Amiloride-sensitive sodium channel subunit beta
RAP1GAP	2727.3	12544.7	-2.20153	0	2435	2434	3289	1800	3116	590	1295	2830	4762	4348	2374	2875	665	2598	4300	2289	2497	5061	375	12544	17992	11354	18211	12452	11208	13143	4624	16301	14164	12709	13536	3983	15144	11326	13838	17466	18289	7211	hsa:5909	RAP1, GTPase activating protein 1, isoform CRA_b
ASPA	17.3335	79.8759	-2.20419	0	6	9	20	17	8	8	12	12	0	6	44	30	10	23	31	25	28	21	18	78	56	67	78	112	68	64	39	137	80	61	134	72	121	71	115	56	67	93	hsa:443	cDNA, FLJ93347, Homo sapiens aspartoacylase (aminoacylase 2, Canavan disease)(ASPA), mRNA
FAM65C	50.3719	233.189	-2.21081	0	6	11	48	108	18	46	53	17	4	16	105	198	46	61	59	40	85	15	23	302	320	155	247	262	317	257	124	208	401	196	183	253	235	216	282	285	177	135	hsa:140876	family with sequence similarity 65, member C
LOC653924	3.55117	16.6514	-2.22928	0	6	4	2	0	1	1	5	2	1	0	5	7	3	4	8	6	3	7	2	32	16	6	18	13	21	12	12	21	18	14	21	20	9	22	21	18	17	14		glycerol-3-phosphate acyltransferase 2, mitochondrial pseudogene
KIF6	16.2248	76.3488	-2.23441	0	13	4	18	25	10	8	29	6	10	9	23	22	13	4	37	19	42	2	13	83	50	110	112	122	44	111	24	65	72	85	60	26	61	82	113	155	68	62	hsa:221458	Kinesin-like protein KIF6
HKDC1	135.332	644.482	-2.25164	0	102	220	169	100	62	331	369	117	47	10	166	24	33	36	158	113	26	214	246	871	401	875	717	809	547	837	171	612	403	959	716	241	1004	737	921	798	327	773	hsa:80201	cDNA FLJ77931
SCN3B	100.641	479.892	-2.25349	0	108	47	69	101	204	43	205	67	77	40	68	30	150	94	158	122	38	236	20	543	725	475	574	757	364	413	287	363	527	344	541	136	516	465	738	516	895	193	hsa:55800	Sodium channel, voltage-gated, type III, beta, isoform CRA_a
LOC101927662	19.9545	95.3714	-2.25684	0	20	13	4	17	3	19	16	13	8	3	37	27	35	23	61	41	26	5	7	94	202	64	128	101	85	85	52	73	113	113	124	33	94	136	112	98	100	47	hsa:101927662	uncharacterized LOC101927662
TRPM5	6.32585	30.6363	-2.27591	0	11	2	3	1	10	3	4	10	5	15	11	10	0	7	12	5	6	0	1	51	20	43	18	36	24	35	14	41	27	40	28	26	38	33	31	62	14	22	hsa:29850	TRPM5 protein
DNASE1L3	152.217	737.291	-2.27611	0	62	35	146	233	45	44	117	127	192	35	241	225	25	525	148	231	56	266	101	697	674	628	1053	674	458	747	1078	711	588	734	994	1189	727	659	837	510	725	584	hsa:1776	Deoxyribonuclease gamma
LAYN	373.673	1810.38	-2.27644	0	246	433	570	490	266	388	558	177	157	172	358	257	225	262	677	860	418	207	324	1303	2901	1319	2262	1877	1644	1362	1069	1630	1902	2657	2165	703	1588	2313	2576	2029	2359	1581	hsa:143903	Layilin
FERMT1	81.4531	395.022	-2.27789	0	26	53	183	92	138	80	248	24	16	31	61	32	30	9	168	178	16	30	130	491	560	474	694	368	485	367	168	440	618	356	269	185	506	263	481	296	363	338	hsa:55612	Fermitin family homolog 1
LRGUK	6.86345	33.4394	-2.28455	0	5	3	8	9	6	8	3	4	1	2	5	13	2	10	7	13	14	3	13	46	34	30	41	38	30	34	9	29	29	59	36	18	53	42	46	31	33	20	hsa:136332	Leucine-rich repeat and guanylate kinase domain-containing protein
SVEP1	179.094	873.702	-2.28642	0	155	234	475	177	53	215	49	63	18	227	183	146	73	34	721	263	100	50	139	949	837	1422	605	1358	911	556	1064	511	689	465	958	1488	902	1120	1144	563	899	523	hsa:79987	Sushi, von Willebrand factor type A, EGF and pentraxin domain-containing protein 1
MT1DP	9.47728	46.4584	-2.29339	0	10	3	5	17	3	4	10	14	13	13	9	10	5	3	15	28	7	4	3	48	52	40	68	42	46	43	23	49	79	61	30	24	53	47	45	49	56	53	hsa:326343	Putative metallothionein MT1DP
C6orf141	11.7889	57.9841	-2.29822	0	9	7	19	5	2	32	32	5	3	1	2	0	0	2	16	15	13	10	50	91	42	9	32	68	66	84	37	74	44	52	91	41	74	70	73	90	71	30	hsa:135398	chromosome 6 open reading frame 141
ROR2	240.219	1186.15	-2.30386	0	225	309	897	358	104	239	353	110	17	61	151	8	289	46	436	571	174	72	118	1074	1117	1875	2002	1181	942	1218	368	1160	1564	1391	1036	577	1193	1026	1254	1655	1801	873	hsa:4920	Tyrosine-protein kinase transmembrane receptor
KATNAL2	161.501	800.313	-2.30902	0	92	88	120	287	80	180	117	70	76	67	176	202	124	172	349	438	191	161	68	891	719	465	894	596	1012	631	214	1503	757	547	961	449	1111	1340	1535	645	738	715	hsa:83473	Katanin p60 ATPase-containing subunit A-like 2
ADM2	418.967	2083.15	-2.31386	0	254	215	375	996	292	263	313	447	207	279	449	282	324	195	701	604	83	1205	353	1247	1346	2362	3114	1773	1176	3401	1300	3296	1883	1767	2018	1232	3293	2730	2881	2911	2082	1093	hsa:79924	ADM2
ARHGAP24	652.921	3269.06	-2.3239	0	439	463	650	1766	272	1066	683	355	169	206	1255	635	304	300	994	787	324	317	1398	5020	3056	3375	3181	3114	4983	3332	1349	3646	3578	3570	3093	1695	4681	2949	3691	3651	2778	3421	hsa:83478	cDNA FLJ40874 fis, clone UMVEN1000186, highly similar to Homo sapiens Rho GTPase activating protein 24 (ARHGAP24), transcript variant 1, mRNA
DPY19L2	94.2391	473.087	-2.32771	0	71	44	48	132	59	91	119	27	26	34	118	109	228	40	255	98	97	124	64	844	214	214	376	396	734	391	94	695	476	581	747	197	663	709	598	563	548	317	hsa:283417	Probable C-mannosyltransferase DPY19L2
TFPI	349.273	1759.79	-2.33298	0	244	244	517	357	183	312	149	175	223	222	451	325	208	361	828	684	372	336	375	2041	868	1189	1527	2368	1630	1715	1104	1872	1948	1186	2417	1648	2062	2747	3240	1695	1826	1500	hsa:7035	Tissue factor pathway inhibitor (Lipoprotein-associated coagulation inhibitor) variant
COL4A6	19.3946	97.8172	-2.33443	0	5	6	22	45	11	43	19	5	8	6	48	11	7	10	38	33	17	5	31	91	109	115	92	162	101	75	54	73	110	140	125	73	109	105	150	103	77	53	hsa:1288	cDNA FLJ60893, highly similar to Collagen alpha-6(IV) chain
ART4	35.6704	180.685	-2.34068	0	56	11	41	43	3	41	10	23	8	12	38	2	15	69	112	96	11	36	49	160	131	103	136	218	165	138	152	144	178	109	289	213	237	249	300	149	277	183	hsa:420	NAD(P)(+)--arginine ADP-ribosyltransferase
FLRT2	411.722	2089.55	-2.34345	0	251	175	740	850	79	499	494	80	49	104	566	191	131	454	1102	708	163	426	802	3154	1597	2604	1688	2274	2208	2419	1036	1679	2283	2462	2478	1609	2156	2486	2527	1899	3121	1404	hsa:23768	cDNA FLJ32087 fis, clone OCBBF2000467, highly similar to Leucine-rich repeat transmembrane protein FLRT2
MAGEL2	19.5432	99.4296	-2.34701	0	3	9	38	7	29	9	53	5	0	2	29	0	54	3	67	35	7	4	18	87	123	133	152	105	57	87	43	54	84	123	107	56	133	128	138	110	127	99	hsa:54551	MAGE-like protein 2
LOC101929493	31.3124	159.686	-2.35043	0	37	52	39	27	28	11	36	10	22	28	25	15	40	40	76	17	10	61	10	185	92	175	202	112	333	184	24	205	217	164	191	94	197	153	123	92	280	128	hsa:101929493	cell adhesion molecule-related/down-regulated by oncogenes-like
SNX18P3	5.48522	28.1545	-2.35974	0	2	0	4	3	7	8	1	0	2	2	12	14	5	14	7	11	2	2	8	44	16	22	21	23	38	26	4	31	43	34	41	12	33	30	36	34	48	21		sorting nexin 18 pseudogene 3
CYP4F12	6.86848	35.6589	-2.3762	0	6	3	11	8	4	18	6	3	1	1	8	2	0	13	14	9	14	5	4	44	36	26	28	66	24	30	40	34	25	28	52	60	52	32	35	34	12	35	hsa:66002	Cytochrome P450, family 4, subfamily F, polypeptide 12, isoform CRA_b
WDR72	1181.53	6143.82	-2.37848	0	2905	855	1381	714	550	499	409	654	1220	662	1420	1960	548	1382	3006	1338	1114	1321	141	11069	2937	5091	7284	4069	8417	5517	942	9352	8058	6989	5989	2478	7520	7732	7954	7364	6022	6566	hsa:256764	WD repeat domain 72
SCN3A	54.2952	284.861	-2.39136	0	37	8	26	48	6	23	36	0	1	10	90	394	25	79	107	37	102	1	7	332	124	268	312	230	412	283	163	238	291	193	377	267	412	274	517	216	246	441	hsa:6328	cDNA FLJ60859, highly similar to Sodium channel protein type 3 subunit alpha
DCDC5	14.0784	74.0631	-2.39527	0	14	12	13	20	7	18	25	7	11	8	19	4	11	16	26	15	23	7	9	87	55	42	113	75	87	86	10	63	91	100	95	27	119	111	114	69	60	59	hsa:100506627	Doublecortin domain-containing protein 1
FAM124A	60.2627	317.773	-2.39866	0	36	37	105	64	35	83	142	39	33	36	33	16	35	34	178	88	37	56	50	375	215	411	371	362	318	406	183	372	295	316	321	206	402	532	313	305	298	238	hsa:220108	family with sequence similarity 124A
RNF150	107.762	569.051	-2.40071	0	68	57	145	140	88	74	283	33	18	49	148	156	75	93	251	182	72	44	77	799	548	850	618	603	755	761	214	411	673	552	551	388	636	525	666	575	699	366	hsa:57484	RING finger protein 150
ELMO1	884.9	4714.39	-2.41348	0	487	577	981	1655	490	1023	949	597	358	653	1660	1198	944	597	1724	1192	391	391	828	7370	3112	5890	6448	3078	3357	3536	3097	4886	5598	7817	3827	4251	4810	4919	3972	5473	6561	4321	hsa:9844	cDNA FLJ77700, highly similar to Homo sapiens engulfment and cell motility 1 (ELMO1), transcript variant 1, mRNA
CMTM5	2.15249	11.4713	-2.41395	0	0	2	3	3	1	0	1	1	0	0	2	2	0	5	4	11	3	1	2	9	13	13	18	15	11	12	9	19	9	9	4	9	15	12	16	13	4	13	hsa:116173	cDNA FLJ37521 fis, clone BRCAN2006019
SORBS2	3506.06	18720.6	-2.41671	0	2707	2360	2897	4858	1519	4077	5334	1770	2204	3118	6747	3589	3387	2515	7933	4450	2414	1809	2524	27631	12604	16742	24525	16879	17436	20443	4033	24975	20419	29075	22255	7187	19658	21374	25122	19342	20126	19347	hsa:8470	cDNA FLJ32196 fis, clone PLACE6002668, highly similar to Homo sapiens sorbin and SH3 domain containing 2 (SORBS2), transcript variant 1, mRNA
LOC100129726	5.93592	31.8613	-2.42426	0	2	2	6	8	3	3	3	3	1	2	4	15	4	7	11	11	9	4	14	48	28	11	18	29	56	23	15	49	36	42	37	31	44	30	41	34	11	41
MAB21L1	11.1652	59.9976	-2.42589	0	6	7	27	15	3	16	3	4	1	6	12	10	6	19	31	31	5	2	8	80	57	60	44	26	66	102	52	61	68	87	61	66	106	65	40	71	20	41	hsa:4081	Protein mab-21-like 1
LOC143666	24.9444	134.383	-2.42956	0	19	14	24	21	10	26	27	18	12	15	33	55	12	38	45	53	24	11	13	214	105	135	132	123	107	109	133	102	124	193	238	117	142	124	104	162	81	179	hsa:143666	uncharacterized LOC143666
CCL15-CCL14	109.642	596.819	-2.44449	0	40	36	123	189	49	60	83	154	251	89	116	71	47	99	268	233	40	40	40	705	812	672	810	506	404	518	611	442	669	676	922	649	420	713	760	498	525	293	hsa:348249	CCL15-CCL14 readthrough (NMD candidate)
CDON	774.599	4223.16	-2.4468	0	319	326	1081	3049	356	967	492	361	267	611	1898	889	470	313	1685	506	175	582	383	4834	4419	5340	4909	4373	3670	4424	2463	3186	4354	5225	5270	2324	5280	3384	3341	4754	8361	2808	hsa:50937	Cell adhesion molecule-related/down-regulated by oncogenes
LINC00982	115.783	634.773	-2.45482	0	43	81	91	123	90	89	89	114	72	95	115	208	142	121	254	144	145	59	84	913	774	372	623	591	689	359	281	927	719	719	786	266	788	770	589	999	873	387	hsa:440556	long intergenic non-protein coding RNA 982
CCL14	108.217	595.929	-2.46121	0	40	34	125	189	45	59	79	154	250	89	115	70	47	99	260	230	38	39	39	705	813	672	809	502	403	518	608	440	670	673	921	649	419	713	757	499	526	291	hsa:6358	C-C motif chemokine 14
ADD3-AS1	11.582	64.2242	-2.47123	0	9	6	9	15	0	14	12	15	5	4	31	21	6	9	8	24	21	5	4	66	45	41	46	90	47	67	41	100	56	62	98	35	59	75	124	79	35	93	hsa:100505933	ADD3 antisense RNA 1
SLC29A4	111.592	623.298	-2.48169	0	42	55	106	339	122	87	122	75	51	41	70	98	82	144	197	178	77	165	51	661	570	878	916	744	554	547	141	878	884	707	516	381	522	493	1250	963	426	248	hsa:222962	cDNA FLJ55084, highly similar to Homo sapiens solute carrier family 29 (nucleoside transporters), member 4, transcript variant 2, mRNA
PAK3	200.308	1122.19	-2.48602	0	126	199	215	395	31	249	619	9	62	39	364	20	76	28	433	316	109	134	419	1246	1323	1231	861	646	2090	1026	413	508	1263	1733	1607	681	1391	1051	1302	920	1497	1214	hsa:5063	Non-specific serine/threonine protein kinase
EPHA6	14.6657	82.3785	-2.48982	0	19	14	22	6	4	19	10	8	3	4	9	19	10	22	33	29	25	5	15	125	56	78	74	82	112	72	14	120	64	90	121	19	131	101	110	86	103	69	hsa:285220	cDNA FLJ35246 fis, clone PROST2003324, highly similar to Ephrin type-A receptor 6 (EC 2.7.10.1)
SYNDIG1	101.783	572.172	-2.49095	0	28	95	214	146	27	84	55	37	13	39	182	28	29	129	206	436	43	84	65	434	461	522	816	456	377	521	359	816	594	733	654	310	524	669	966	644	771	570	hsa:79953	Synapse differentiation-inducing gene protein 1
LINC00092	61.3224	346.272	-2.49742	0	40	37	135	20	32	41	94	46	43	36	31	34	45	23	262	149	45	17	25	276	313	503	568	373	297	494	186	333	400	344	179	218	324	429	258	394	544	340	hsa:100188953	long intergenic non-protein coding RNA 92
LMOD1	602.539	3407.19	-2.49945	0	285	736	958	745	355	400	586	302	242	529	1093	851	624	611	1060	877	464	209	404	3020	3490	3725	3808	5889	4306	3008	2013	3442	2654	4564	3296	1823	4923	3159	4869	2917	3039	2724	hsa:25802	cDNA FLJ44510 fis, clone UTERU3001652, highly similar to Leiomodin-1
LOC100507639	22.251	126.557	-2.50785	0	36	6	20	47	4	12	23	5	15	13	29	28	13	3	101	11	23	8	26	183	87	99	166	94	136	156	24	196	192	107	78	132	195	180	123	149	74	121	hsa:100507639	uncharacterized LOC100507639
MUM1L1	190.11	1103.71	-2.53746	0	494	39	650	154	225	37	223	166	48	44	85	64	315	28	411	271	8	120	172	1561	535	1088	984	806	1368	939	145	1056	1965	1145	1613	831	1232	1263	1486	1663	1010	1152	hsa:139221	PWWP domain-containing protein MUM1L1
ANGPTL1	742.487	4317.92	-2.5399	0	624	232	600	1211	81	481	985	169	191	570	738	1237	259	1067	1484	810	1748	451	1141	5422	1513	3443	3698	4522	7110	5029	972	5538	5015	6193	4002	2143	6703	4157	5575	5436	2737	6032	hsa:9068	Angiopoietin-like 1, isoform CRA_a
PAPSS2	472.627	2754.46	-2.543	0	420	512	1078	357	523	534	696	342	233	276	282	180	247	99	1230	989	229	182	445	3400	2327	4849	2798	2562	2644	3413	2232	2072	2284	2960	3224	2790	2236	2725	2828	2664	3327	2517	hsa:9060	cDNA FLJ53931, highly similar to Bifunctional 3'-phosphoadenosine5'-phosphosulfate synthetase 2
FAM181B	37.5014	219.308	-2.54794	0	29	27	37	19	26	31	48	26	15	34	22	22	14	45	99	89	51	59	11	239	352	228	211	188	278	202	117	226	317	222	249	83	227	256	204	291	204	184	hsa:220382	family with sequence similarity 181, member B
GLI1	20.1867	118.101	-2.54854	0	6	9	47	42	6	26	9	4	0	7	21	23	6	25	38	84	6	13	14	55	115	114	95	196	62	147	119	145	91	76	230	78	191	79	185	94	176	60	hsa:2735	Glioma-associated oncogene 1
CLUL1	72.189	422.673	-2.54969	0	43	57	121	17	7	71	150	65	43	5	72	41	79	35	166	206	120	17	47	531	369	438	169	132	450	479	208	617	238	454	658	151	610	625	733	744	200	497	hsa:27098	Clusterin-like protein 1
FHL1	4194.65	24648.4	-2.55487	0	2163	1808	3274	7703	958	5554	5717	1324	1760	3180	13388	3473	4737	2504	8402	8254	2392	1666	1843	41568	25318	20988	29493	39156	20624	31980	12249	21485	21119	23406	27336	6844	34025	31554	34164	18738	19895	23915	hsa:2273	cDNA FLJ34383 fis, clone HCHON1000015, highly similar to Four and a half LIM domains protein 1
KLHL33	7.47191	44.1028	-2.56132	0	4	2	16	16	6	5	15	6	0	1	6	9	3	7	18	16	1	1	10	54	49	36	54	57	27	60	65	32	48	33	55	61	20	57	66	36	18	26	hsa:123103	kelch-like family member 33
CYP26B1	94.498	558.086	-2.56213	0	85	128	147	109	79	89	189	93	9	32	123	49	116	84	137	112	66	87	38	366	594	606	850	703	235	341	690	401	539	433	572	793	1099	313	678	488	787	335	hsa:56603	Cytochrome P450 26B1
HOGA1	24.2911	144.272	-2.57029	0	86	22	17	7	27	7	13	36	50	25	21	7	4	21	29	29	27	9	5	198	155	106	136	204	95	115	71	122	157	219	147	50	211	229	223	185	156	53	hsa:112817	4-hydroxy-2-oxoglutarate aldolase, mitochondrial
LOC101929127	11.0579	66.2327	-2.58247	0	4	2	6	23	5	5	17	4	2	6	29	23	3	12	22	10	17	2	19	97	50	38	109	87	34	71	49	99	90	52	64	79	85	61	73	56	27	74
VIPR1	83.4116	502.175	-2.58987	0	22	18	80	35	44	41	64	62	47	57	206	317	31	184	106	100	99	15	42	431	576	713	749	621	421	506	286	609	622	500	409	348	493	339	598	1070	313	222	hsa:7433	Vasoactive intestinal peptide receptor 1, isoform CRA_b
ART5	18.3786	112.806	-2.61774	0	2	13	34	9	19	9	12	11	14	14	51	19	15	28	34	30	4	14	13	58	46	168	69	111	165	75	71	60	142	151	234	58	134	76	116	192	175	120	hsa:116969	NAD(P)(+)--arginine ADP-ribosyltransferase
FLJ37644	20.1572	124.137	-2.62256	0	18	21	11	11	10	14	10	11	21	24	20	19	8	16	45	48	46	20	3	142	122	67	135	93	186	83	27	214	202	154	100	53	120	194	117	195	105	126
NCAM1-AS1	3.73319	23.2535	-2.63897	0	1	9	10	6	3	1	12	4	9	0	2	0	1	0	8	3	0	0	0	35	22	33	37	20	22	29	8	18	33	30	9	24	23	16	21	21	31	24	hsa:100288346	NCAM1 antisense RNA1
LOC100506718	5.94284	37.1053	-2.6424	0	3	2	11	9	4	2	8	1	2	2	7	6	3	7	19	8	3	8	8	49	23	13	20	48	36	23	20	45	51	45	70	29	47	59	57	19	43	33	hsa:100506718	uncharacterized LOC100506718
CD36	751.464	4724.05	-2.65225	0	697	206	843	362	515	455	994	190	188	851	1230	1358	311	278	2608	926	1478	408	336	5784	2357	4563	3492	7146	5354	3880	1702	9849	5960	4437	4995	3576	6208	4749	5896	5514	3977	3619	hsa:948	cDNA, FLJ93369, highly similar to Homo sapiens CD36 antigen (collagen type I receptor, thrombospondinreceptor) (CD36), mRNA
EPHB1	196.896	1241.05	-2.65606	0	342	182	361	152	105	199	100	389	179	230	90	69	42	115	353	95	71	480	42	1080	1661	1936	1696	1576	1747	801	313	1166	2211	1139	1355	416	1133	844	985	1779	1940	576	hsa:2047	Receptor protein-tyrosine kinase
PGM5	304.644	1943.37	-2.67337	0	198	215	385	520	124	258	203	208	82	173	602	367	180	553	662	378	238	121	286	2002	1599	1303	1861	4184	1544	2415	1607	1579	1751	1633	2232	1358	1888	2680	3035	2161	1991	1197	hsa:5239	Phosphoglucomutase-like protein 5
TSNAXIP1	13.7945	88.0292	-2.67389	0	20	8	23	13	12	16	8	5	5	1	14	13	11	20	26	26	15	13	11	101	65	66	82	89	100	80	47	89	78	95	120	55	126	121	113	154	58	89	hsa:55815	Translin-associated factor X interacting protein 1, isoform CRA_a
CCDC146	259.276	1655.14	-2.67439	0	221	112	196	214	96	138	285	116	99	112	307	353	140	305	637	476	388	361	346	1736	537	1075	1685	1179	1875	1610	367	3279	1730	1660	2121	783	3127	2575	2899	1643	906	1919	hsa:57639	coiled-coil domain containing 146
NCAM1	490.877	3137.49	-2.67618	0	191	1508	1432	398	398	189	1364	671	880	104	259	18	111	56	850	356	33	70	122	4057	3099	4968	5363	2757	3481	4667	1000	2404	3670	3420	1793	3119	2205	1995	2398	2925	4493	3680	hsa:4684	Neural cell adhesion molecule 1
IDO2	4.69026	30.1844	-2.68607	0	4	6	9	1	2	11	6	4	1	2	2	0	0	0	13	10	2	3	12	34	25	12	18	16	59	16	39	23	36	23	58	34	45	34	41	25	26	23	hsa:169355	Indoleamine 2,3-dioxygenase 2
RFX4	2.47218	15.9563	-2.69026	0	0	2	3	5	1	0	4	0	1	3	4	0	3	2	4	7	2	3	3	22	12	15	17	18	24	9	3	29	23	15	12	12	14	23	24	19	13	10	hsa:5992	Transcription factor RFX4
SLC26A4	4960.53	32184.9	-2.69782	0	2790	798	2913	15784	1148	6972	3202	2857	1861	2261	17692	3820	5907	4597	13164	4656	1730	254	2408	56740	18222	36499	36949	24067	49874	30945	6029	46079	45580	29327	21294	13185	35087	42755	39406	50434	24341	28252	hsa:5172	cDNA FLJ50607, highly similar to Pendrin
LRRC7	22.1446	144.737	-2.7084	0	8	4	16	101	19	13	32	16	1	2	21	58	13	31	38	8	13	24	3	274	99	156	137	131	157	170	23	203	172	107	141	68	233	139	179	239	130	103	hsa:57554	Leucine-rich repeat-containing protein 7
TCEAL2	291.523	1905.52	-2.7085	0	5	163	633	1032	10	198	648	289	222	11	491	20	16	5	782	156	12	10	829	2231	2186	1538	2341	1731	1979	1511	756	1861	2125	2285	2339	874	2518	2145	2567	2315	2106	1934	hsa:140597	Transcription elongation factor A protein-like 2
GRIN2C	346.061	2264.38	-2.71002	0	27	71	196	1897	55	76	141	86	16	21	681	127	1727	88	600	455	42	285	35	2055	2939	2334	3335	2332	2742	2877	1032	2514	2903	1941	2228	1919	1885	1950	2600	3020	2661	1027	hsa:2905	Glutamate receptor, ionotropic, N-methyl D-aspartate 2C, isoform CRA_b
PPARGC1A	322.321	2110.42	-2.71096	0	256	542	432	383	155	250	211	121	198	370	183	198	56	126	1194	657	36	541	140	2757	1879	1514	2258	1486	3242	1983	495	3164	2316	1603	2505	882	3497	3452	3094	1318	2340	1746	hsa:10891	Peroxisome proliferative activated receptor, gamma, coactivator 1, alpha, isoform CRA_a
CECR2	21.3855	141.185	-2.72288	0	15	11	24	29	33	26	6	9	2	5	8	32	34	59	46	36	15	6	6	266	170	135	158	186	115	101	66	175	136	108	152	44	334	111	159	84	138	131	hsa:27443	Cat eye syndrome critical region protein 2
LOC101927339	6.78201	44.9686	-2.72913	0	3	3	6	6	0	2	6	4	17	2	9	7	3	5	18	21	4	4	7	64	64	39	56	35	37	41	43	31	46	68	78	55	30	39	65	23	34	27	hsa:101927339	uncharacterized LOC101927339
DDX25	30.7521	205.203	-2.73829	0	53	17	21	24	5	14	10	60	6	12	46	75	7	90	54	24	32	20	1	272	209	170	364	187	200	90	63	177	279	280	350	72	211	266	246	221	271	109	hsa:29118	cDNA FLJ56801, highly similar to ATP-dependent RNA helicase DDX25 (EC 3.6.1.-)
KCNIP4	82.0495	548.473	-2.74085	0	76	55	99	54	42	45	65	32	47	55	93	149	85	108	163	88	114	98	72	754	186	345	573	499	565	331	78	1048	550	702	852	170	676	715	1024	550	392	831	hsa:80333	cDNA FLJ75905, highly similar to Homo sapiens Kv channel interacting protein 4 (KCNIP4), transcript variant 2, mRNA
LOC284798	3.89029	26.092	-2.74566	0	2	0	2	6	1	1	13	0	1	0	2	2	2	6	12	11	9	1	4	19	20	13	34	35	14	12	6	43	40	37	33	20	19	48	44	25	29	22	hsa:284798	uncharacterized LOC284798
LOC100130909	5.10245	34.4172	-2.75387	0	3	0	5	20	1	2	1	0	5	6	9	11	1	4	2	15	5	4	3	49	27	40	49	22	58	48	10	46	62	28	41	10	41	14	41	36	29	28		ribonuclease T2 pseudogene
ADAM33	49.1713	332.674	-2.75822	0	38	66	187	31	16	30	23	9	4	9	32	18	9	34	137	172	20	59	38	428	304	194	233	562	263	216	272	362	256	296	417	160	484	314	793	239	475	239	hsa:80332	ADAM metallopeptidase domain 33, isoform CRA_g
LOC126860	3.44737	23.3818	-2.76182	0	2	3	1	6	2	5	2	2	4	3	4	1	0	0	7	17	2	0	4	24	27	31	28	30	26	17	13	19	12	29	34	12	20	19	35	13	43	25		ArfGAP with GTPase domain, ankyrin repeat and PH domain 1 pseudogene
FXYD1	62.4423	424.222	-2.76422	0	22	33	99	186	17	41	16	55	9	15	92	36	30	171	76	143	45	38	57	348	485	406	552	933	296	505	413	373	419	441	449	251	504	452	577	336	271	256	hsa:5348	FXYD domain-containing ion transport regulator 1 transcript variant b
NEGR1	97.9897	669.506	-2.77239	0	95	83	228	46	36	66	36	44	55	49	184	78	42	60	289	164	104	67	120	1072	357	559	486	501	594	549	257	916	637	611	1173	404	1365	999	840	816	414	667	hsa:257194	Putative uncharacterized protein DKFZp686P14120
CYP17A1	23.4943	162.903	-2.79364	0	30	27	30	18	13	9	1	32	42	41	11	39	6	15	55	25	18	11	6	230	128	177	190	152	203	155	89	268	212	128	192	61	199	177	192	204	82	159	hsa:1586	cDNA, FLJ92527, highly similar to Homo sapiens cytochrome P450, family 17, subfamily A, polypeptide 1 (CYP17A1), mRNA
LOC283683	7.43039	51.6198	-2.79641	0	2	8	16	8	1	7	6	3	10	4	6	6	4	3	18	10	14	6	7	54	28	74	47	26	53	57	21	107	88	64	80	36	24	47	69	65	44	34	hsa:283683	uncharacterized LOC283683
GPR83	86.4736	609.242	-2.81668	0	97	49	100	23	23	15	23	76	132	284	90	198	26	100	203	51	25	31	41	789	734	630	906	556	1317	797	573	317	773	1021	529	242	417	275	375	444	703	456	hsa:10888	Probable G-protein-coupled receptor 83
FENDRR	6.72537	47.4288	-2.81808	0	8	4	5	3	6	3	6	6	8	3	8	6	2	11	9	11	15	4	7	87	17	34	87	46	52	96	34	48	50	44	54	38	38	32	59	66	28	24	hsa:400550	FOXF1 adjacent non-coding developmental regulatory RNA
ABCC8	20.1871	142.408	-2.81852	0	5	5	22	126	2	5	8	22	3	2	47	33	5	17	48	22	1	6	7	152	133	134	200	245	79	216	192	70	88	237	173	97	107	176	83	89	181	112	hsa:6833	cDNA FLJ56497, highly similar to ATP-binding cassette transporter sub-family C member 8
ANK2	324.58	2317.38	-2.83585	0	255	192	924	227	76	287	173	196	34	195	431	532	93	265	1056	599	161	102	340	2838	1814	3788	3158	3482	1762	2936	1429	2289	2512	1862	2264	1686	2819	2436	2519	1755	2236	1890	hsa:287	Ankyrin 2, neuronal, isoform CRA_a
GFRA1	90.0622	651.056	-2.85379	0	63	166	571	73	14	23	17	6	3	27	44	1	4	21	420	87	19	10	132	778	637	1003	421	715	623	750	658	384	544	824	574	1078	922	678	607	440	534	506	hsa:2674	cDNA FLJ51412, highly similar to GDNF family receptor alpha-1
PLCH1	171.742	1245.89	-2.85886	0	55	124	147	389	8	357	394	4	25	96	365	121	55	55	394	440	43	26	211	1776	1265	1513	1350	1525	1176	1682	455	924	1220	1809	1196	446	1879	1321	1443	960	875	1660	hsa:23007	1-phosphatidylinositol 4,5-bisphosphate phosphodiesterase eta-1
LOC101928764	11.6741	86.0001	-2.88103	0	9	3	12	12	3	13	9	8	8	15	14	12	6	24	26	16	12	9	8	103	67	65	105	89	100	69	39	117	139	82	118	26	108	117	116	88	61	82	hsa:101928764	coiled-coil domain-containing protein 144C-like
NECAB1	44.4547	330.54	-2.89442	0	47	49	46	51	15	40	23	11	25	33	32	30	30	47	103	84	34	32	104	345	208	171	259	160	520	172	77	526	440	351	622	195	490	435	526	403	258	361	hsa:64168	N-terminal EF-hand calcium-binding protein 1
MIOX	131.105	980.887	-2.90336	0	68	65	107	366	14	100	112	159	112	47	136	161	54	154	162	429	82	23	116	921	428	759	1253	866	764	1441	440	2296	795	639	986	559	1082	1266	1846	1552	405	1000	hsa:55586	Inositol oxygenase
PFKFB1	5.81934	43.5461	-2.90362	0	8	1	5	8	6	9	12	5	1	3	4	4	4	2	11	17	4	1	5	52	30	33	58	65	30	26	22	49	67	32	46	25	63	75	67	49	39	28	hsa:5207	6-phosphofructo-2-kinase/fructose-2, 6-biphosphatase 1 splice variant 3
FAM167A	1148.88	8612.62	-2.90622	0	603	203	494	2034	111	1109	1282	210	718	372	4126	2184	328	961	3690	2528	610	99	446	7138	5143	6947	15023	11058	3848	9421	2138	14076	8553	9254	10744	2294	8612	18245	10530	10328	9892	6492	hsa:83648	family with sequence similarity 167, member A
LRRN4CL	34.2635	259.582	-2.92144	0	30	43	162	51	4	57	6	6	1	24	32	11	4	7	86	45	17	2	59	245	224	155	235	648	177	358	340	296	167	160	257	105	268	229	369	336	306	170	hsa:221091	LRRN4 C-terminal-like protein
SOD3	930.857	7101.21	-2.93143	0	492	464	1636	2427	606	885	344	800	237	1047	900	449	676	786	2212	1490	353	841	832	7085	10906	10711	7426	9864	6905	6970	4866	7079	7434	5262	7976	4399	7441	7229	7406	9059	4214	6128	hsa:6649	Extracellular superoxide dismutase [Cu-Zn]
LOC101928847	4.70894	35.9984	-2.93446	0	2	6	12	1	1	1	17	0	3	1	7	5	3	3	17	6	3	0	2	24	33	40	63	34	18	36	8	51	45	47	41	22	32	39	49	36	44	45	hsa:101928847	uncharacterized LOC101928847
DNAAF1	31.6838	242.689	-2.93729	0	40	19	27	20	18	19	27	17	25	15	24	40	24	37	71	58	56	30	27	289	218	137	244	283	209	276	74	321	195	247	397	88	371	327	463	312	175	158	hsa:123872	Dynein assembly factor 1, axonemal
PGA5	8.63258	66.182	-2.93858	0	3	16	7	3	1	26	7	6	20	11	2	10	1	3	33	1	8	0	1	72	70	72	72	86	69	62	78	34	58	69	105	29	56	65	69	62	72	86	hsa:5222	Pepsinogen 5, group I (Pepsinogen A)
KHDRBS2	88.9765	682.813	-2.93999	0	59	44	52	61	34	58	69	73	33	68	127	328	33	116	141	230	50	7	93	1025	229	327	630	659	753	556	139	825	1133	1150	876	467	624	530	1288	891	480	917	hsa:202559	cDNA FLJ38664 fis, clone HLUNG2002334, highly similar to Homo sapiens KH domain containing, RNA binding, signal transduction associated 2 (KHDRBS2), mRNA
OTOS	202.043	1558.82	-2.94772	0	54	85	192	270	91	518	251	70	63	34	345	90	241	45	329	359	118	82	599	1862	1353	1099	2104	1331	1669	1368	547	3555	1955	1300	1407	836	1400	1899	1643	2172	1146	1895	hsa:150677	Otospiralin
LOC101929743	14.0928	108.971	-2.95092	0	1	2	6	9	2	12	10	4	6	13	35	57	1	29	45	9	24	1	2	116	74	95	80	125	151	142	23	148	190	132	106	29	97	160	142	148	94	98	hsa:101929743	uncharacterized LOC101929743
IP6K3	107.179	833.617	-2.95936	0	59	84	297	36	68	14	122	49	210	249	52	148	9	63	342	73	18	20	66	1304	558	834	1163	663	896	1033	300	1004	1066	1252	899	313	1169	634	772	1195	712	665	hsa:117283	cDNA FLJ75297, highly similar to Homo sapiens inositol hexakisphosphate kinase 3 mRNA
HSD17B3	4.83671	37.6439	-2.96032	0	14	4	3	4	0	2	5	2	5	0	6	7	3	10	12	3	7	2	2	61	25	16	33	37	30	51	15	72	24	83	40	12	39	55	50	52	21	25	hsa:3293	Testosterone 17-beta-dehydrogenase 3
TRIM50	3.37192	26.3258	-2.96484	0	0	7	3	5	4	3	5	1	1	6	2	7	0	1	1	9	0	3	5	28	12	19	43	49	31	56	22	29	28	18	20	8	12	32	41	16	27	25	hsa:135892	TRIM50 protein
LOC100127983	67.8499	532.441	-2.9722	0	54	53	100	57	31	39	24	20	31	38	59	68	42	84	189	148	77	75	90	490	379	320	483	305	769	245	140	914	777	574	868	255	741	667	891	718	445	507
SYT9	20.4581	160.844	-2.97492	0	18	35	40	8	4	12	8	23	12	3	10	8	9	12	68	82	12	3	16	283	230	173	262	143	141	122	55	131	134	171	145	63	188	178	192	162	246	128	hsa:143425	cDNA, FLJ95945
LOC101928358	10.7864	86.8878	-3.00994	0	5	6	9	16	5	8	3	7	5	5	22	20	18	6	31	5	19	5	8	80	93	68	94	63	173	59	24	67	195	115	115	31	44	98	94	108	122	64	hsa:101928358	uncharacterized LOC101928358
PLD5	4.37199	35.2307	-3.01047	0	2	0	2	6	1	2	14	1	0	2	2	22	1	8	6	12	2	0	1	48	14	25	50	46	49	21	11	48	32	37	45	33	64	38	65	35	25	10	hsa:200150	Phospholipase D family, member 5, isoform CRA_a
LOC101927426	1.87034	15.098	-3.01298	0	0	0	3	4	0	1	4	0	1	0	1	1	1	2	2	10	1	3	2	16	15	21	8	27	8	17	13	21	11	21	20	13	18	22	11	9	17	7	hsa:101927426	uncharacterized LOC101927426
KIAA1045	10.2531	83.0644	-3.01817	0	11	5	10	6	3	8	6	7	7	10	5	7	21	7	40	16	8	13	2	65	73	97	48	153	45	123	128	80	45	31	95	126	54	90	84	60	140	69	hsa:23349	Protein KIAA1045
PROX1	218.272	1773.3	-3.02224	0	217	57	197	377	70	118	260	73	77	70	496	443	70	251	809	263	170	68	86	2466	1188	1577	1527	1776	1599	2078	587	1777	1890	1913	2137	849	2462	2390	2634	2100	2394	1610	hsa:5629	cDNA FLJ51261, highly similar to Homeobox prospero-like protein PROX1
SLC17A7	24.5908	200.18	-3.02511	0	15	5	47	47	6	8	12	8	7	16	38	27	9	46	66	61	24	13	13	127	153	213	363	380	93	194	197	137	154	131	214	144	267	174	347	172	356	92	hsa:57030	cDNA FLJ75352
LOC101927781	4.65012	37.9132	-3.02736	0	0	4	3	3	5	3	2	1	5	9	6	4	1	3	22	5	6	2	3	24	19	17	27	58	32	44	33	50	56	19	54	27	45	55	58	52	44	29
LOC101929130	2.92356	23.8626	-3.02895	0	3	1	4	2	2	0	1	3	1	2	2	2	0	3	15	7	1	2	4	19	11	18	34	46	16	21	13	20	31	29	30	30	31	39	32	18	7	24	hsa:101929130	uncharacterized LOC101929130
ANKK1	7.17031	58.7816	-3.03526	0	4	3	10	14	2	17	13	8	3	2	10	0	7	1	11	8	13	1	8	75	38	57	87	99	70	48	14	71	74	44	53	25	44	102	72	93	23	68	hsa:255239	Ankyrin repeat and protein kinase domain-containing protein 1
SLC6A3	8.96215	73.4719	-3.03528	0	0	3	8	6	14	9	14	0	2	3	13	1	5	4	27	32	1	15	14	94	138	95	58	128	125	40	27	49	46	132	70	21	60	44	86	81	58	79	hsa:6531	Sodium-dependent dopamine transporter
KIT	605.576	4975.17	-3.03837	0	305	263	783	473	495	518	1014	109	288	180	554	931	1485	483	1671	865	738	201	106	8649	3347	6142	6930	3569	6249	5450	678	6657	7081	5111	4665	3407	4469	4183	4726	8020	5160	3716	hsa:3815	Receptor protein-tyrosine kinase
LOC100506795	8.99966	73.9748	-3.03909	0	8	12	24	1	0	6	4	1	8	14	5	3	0	5	34	25	12	3	4	61	88	46	79	115	84	88	34	71	91	82	91	57	97	95	139	49	25	58
PRRG3	7.87701	64.7989	-3.04025	0	11	3	3	12	7	9	4	4	3	6	7	20	6	14	22	2	6	3	6	36	118	28	91	78	92	69	53	47	69	80	120	18	80	26	67	121	34	33	hsa:79057	Osteocalcin
FOXP2	100.092	825.686	-3.04427	0	94	66	278	64	40	54	119	9	88	21	100	113	29	84	302	133	63	83	152	1303	655	856	1000	626	1057	768	177	912	1087	1021	960	365	995	848	1040	937	952	719	hsa:93986	Forkhead box P2, isoform CRA_f
PLEKHG4B	108.106	892.037	-3.04466	0	87	89	147	30	181	10	279	44	59	10	24	32	58	35	396	400	62	17	87	1564	1105	670	1080	855	708	814	260	978	1022	1265	985	500	1074	1212	987	973	701	753	hsa:153478	Pleckstrin homology domain-containing family G member 4B
NLGN1	7.46707	61.6796	-3.04618	0	18	2	23	5	6	11	7	3	0	1	3	3	0	3	15	16	5	8	12	86	39	107	49	30	138	63	25	74	42	70	66	38	94	41	60	76	45	70	hsa:22871	Neuroligin-1
MT1M	46.7612	390.778	-3.06296	0	16	46	87	67	14	36	32	26	63	17	53	22	77	36	74	107	19	51	32	337	419	405	674	458	464	258	159	450	404	389	422	220	344	244	550	574	625	256	hsa:4499	Metallothionein-1M
RASSF6	93.4786	782.232	-3.06489	0	123	88	123	14	70	84	45	86	22	70	14	17	32	2	427	60	10	61	394	1173	832	849	946	295	956	406	488	1782	1056	539	407	535	855	1690	538	814	572	519	hsa:166824	Ras association domain-containing protein 6
RASSF9	45.551	381.268	-3.06525	0	36	23	88	50	25	20	54	9	11	31	59	31	22	40	162	72	42	46	44	506	363	286	346	364	568	397	175	308	474	540	463	153	425	405	459	403	427	418	hsa:9182	Ras association domain-containing protein 9
PID1	101.297	852.637	-3.07334	0	37	74	267	137	50	56	55	25	30	45	143	72	50	131	273	276	31	77	94	1069	907	797	761	1341	767	1011	867	792	854	761	1021	641	874	1227	1070	617	623	615	hsa:55022	Putative uncharacterized protein FLJ20701
MATN2	3050.37	25734.9	-3.07667	0	3724	2797	4223	2893	2574	1267	1824	3316	3965	4113	2892	2333	2487	1540	7955	3525	1723	2554	622	29443	36440	37015	38311	24854	25422	26991	9407	18379	28682	33092	22998	12968	27836	19497	26782	39122	29723	16894	hsa:4147	Matrilin 2, isoform CRA_b
PBX4	87.4648	741.819	-3.08429	0	72	60	81	78	75	81	76	95	65	74	68	103	56	97	174	107	137	55	71	744	1305	378	790	727	984	466	415	1185	798	869	1070	340	958	600	765	868	677	500	hsa:80714	cDNA FLJ51357, highly similar to Pre-B-cell leukemia transcription factor 4
WNT11	49.5681	422.249	-3.09061	0	24	19	66	63	14	70	11	17	7	26	61	17	10	38	79	356	13	11	47	485	417	283	485	834	274	467	443	436	416	271	417	186	875	337	616	424	443	134	hsa:7481	Protein Wnt-11
TBX1	40.3067	345.248	-3.09854	0	34	22	75	24	32	38	19	32	30	3	54	29	2	56	156	88	15	40	10	290	333	168	292	750	210	390	338	319	281	183	558	333	301	399	498	375	545	171	hsa:6899	T-box 1
MFAP4	496.95	4280.67	-3.10666	0	273	443	2270	563	87	265	69	258	89	274	859	181	99	319	1472	1049	281	134	409	5170	5390	4628	2453	10256	3286	5826	5846	3098	3540	3757	4648	2329	4637	4199	4939	3093	3753	2209	hsa:4239	Microfibril-associated glycoprotein 4
COL23A1	603.404	5245.73	-3.11995	0	462	775	989	728	164	474	174	480	409	758	1127	390	301	257	2378	993	233	99	129	7474	5903	6356	4666	5106	5724	6516	4800	3928	6226	6301	4540	4219	7203	4959	4109	4481	3658	6023	hsa:91522	Collagen alpha-1(XXIII) chain
FAM95C	13.6927	119.331	-3.12349	0	11	0	8	18	1	26	3	8	3	0	25	41	4	27	50	16	11	5	4	253	61	77	132	138	118	63	37	171	88	154	216	54	164	194	137	92	147	62	hsa:100289137	family with sequence similarity 95, member C
LOC646736	117.316	1032.06	-3.13706	0	20	38	147	458	4	180	67	11	11	18	199	173	48	52	411	203	76	1	143	1724	511	653	923	1235	1505	1410	261	931	992	1167	755	536	1080	1326	1126	1014	735	2403	hsa:646736	uncharacterized LOC646736
DGKI	150.642	1326.41	-3.13834	0	153	100	156	114	72	104	363	33	83	64	179	115	132	65	460	433	92	67	86	2231	742	1355	1988	834	946	1235	262	1664	1586	1972	1691	379	1501	1145	2271	1520	1486	1406	hsa:9162	cDNA FLJ33762 fis, clone BRCOC2000152, highly similar to Diacylglycerol kinase iota (EC 2.7.1.107)
RNF157-AS1	22.5167	200.503	-3.15456	0	9	4	19	22	12	14	23	23	12	13	24	48	5	47	60	30	12	6	40	263	133	165	305	281	137	274	175	101	181	210	185	99	276	234	238	187	202	274	hsa:100507218	RNF157 antisense RNA 1
TDGF1	6.25182	55.9916	-3.16286	0	3	1	7	28	5	0	4	2	2	1	4	2	2	3	20	8	7	16	4	67	14	45	102	43	42	71	27	103	82	42	48	41	79	70	53	93	34	47	hsa:6997	Teratocarcinoma-derived growth factor 1
TMEM171	152.414	1371.11	-3.16928	0	155	163	180	385	150	79	179	136	80	98	136	49	124	45	333	165	57	277	60	2228	3081	1739	1446	966	2308	803	388	1801	1350	1547	922	359	1316	1175	1475	1883	1201	686	hsa:134285	Transmembrane protein 171
DIRAS2	50.8554	458.222	-3.17158	0	36	17	34	175	10	40	12	22	8	31	125	89	6	43	181	49	60	10	24	767	584	464	642	330	665	406	114	305	702	636	482	135	463	566	449	553	498	243	hsa:54769	GTP-binding protein Di-Ras2
PCSK6	46.17	424.189	-3.19968	0	30	33	65	11	35	115	44	44	14	38	32	46	22	23	182	74	24	13	21	405	422	301	339	878	375	521	389	373	397	226	598	327	375	368	548	496	694	247	hsa:5046	Proprotein convertase subtilisin/kexin type 6, isoform CRA_g
SLC26A7	6231.97	58293.2	-3.22557	0	2560	2080	4296	12428	2273	2699	2300	3027	1765	4969	12873	13585	7200	8143	22190	3140	4723	7172	679	70478	35868	46573	53319	30286	97989	41719	8023	71673	91646	80528	86825	21832	61778	79176	89773	76052	51598	56506	hsa:115111	Anion exchange transporter
LOC100506047	5.94709	55.7881	-3.2297	0	4	0	10	4	0	4	2	3	3	2	10	1	3	8	16	22	8	5	8	45	62	38	45	77	44	56	50	67	54	60	79	46	88	57	73	46	65	36	hsa:100506047	uncharacterized LOC100506047
FBXW10	3.96011	37.3225	-3.23643	0	4	4	5	0	0	2	6	6	0	3	0	9	0	5	15	6	8	0	1	61	53	25	35	44	54	31	19	63	37	44	40	13	45	25	54	33	15	38	hsa:10517	F-box and WD repeat domain containing 10
ABCA9	64.9894	616.647	-3.24617	0	62	51	158	55	6	33	15	57	9	47	39	14	11	114	256	105	34	67	88	974	597	638	400	1079	608	593	618	702	641	489	695	251	1045	759	1108	431	183	251	hsa:10350	ATP-binding cassette sub-family A member 9
SBSPON	48.3266	459.027	-3.24769	0	25	46	83	55	10	22	40	28	9	10	44	21	17	84	155	154	22	59	33	715	404	291	397	413	469	358	135	681	639	681	607	203	564	567	495	540	502	373	hsa:157869	Somatomedin-B and thrombospondin type-1 domain-containing protein
KLHL4	36.8324	350.788	-3.25155	0	22	19	34	28	11	69	21	11	15	20	31	40	23	41	124	109	34	14	33	392	139	131	265	725	368	430	189	369	190	227	426	168	472	416	657	279	806	254	hsa:56062	Kelch-like protein 4
PROX1-AS1	6.22905	59.6097	-3.25846	0	0	0	5	11	0	3	1	0	0	0	25	17	3	5	22	21	4	1	3	53	46	54	66	59	43	57	29	70	64	85	66	35	47	119	92	72	48	64	hsa:100505832	PROX1 antisense RNA 1
FAM181A-AS1	6.96423	66.7389	-3.26049	0	2	8	17	6	4	0	11	7	10	3	1	6	4	0	26	19	0	0	6	95	42	54	110	88	124	56	3	127	63	83	53	33	60	87	94	61	27	56	hsa:283592	FAM181A antisense RNA 1
DLG2	172.667	1662.65	-3.26742	0	219	159	329	241	82	95	129	55	62	77	285	160	52	74	492	485	161	50	71	2472	1062	2020	2595	1292	1985	1800	605	2549	2000	1725	1202	556	2257	1991	2614	1608	842	1560	hsa:1740	Disks large homolog 2
HAP1	31.6064	304.782	-3.26949	0	8	17	32	30	29	28	25	22	15	11	11	12	74	18	86	83	16	59	17	454	459	251	538	178	275	89	55	420	480	268	246	130	316	421	329	520	433	106	hsa:9001	Huntingtin-associated protein 1
HIF3A	25.3672	245.27	-3.27334	0	48	37	29	18	26	27	30	28	5	18	18	18	19	14	72	22	15	20	8	283	385	191	246	356	163	238	235	193	279	148	285	127	317	266	508	331	140	83	hsa:64344	cDNA, FLJ95531, highly similar to Homo sapiens hypoxia inducible factor 3, alpha subunit (HIF3A), transcript variant 1, mRNA
PRIMA1	13.5757	131.498	-3.27594	0	14	3	56	4	13	7	2	4	15	4	2	1	0	25	38	31	3	30	2	168	111	162	129	188	115	248	133	146	116	65	152	143	183	109	139	86	97	80	hsa:145270	Proline rich membrane anchor 1, isoform CRA_a
LIFR	732.123	7158.07	-3.28941	0	791	355	732	710	580	481	683	296	159	223	897	1106	660	763	2107	1474	767	684	396	9052	4316	6929	6449	5581	9820	6921	1941	8936	10094	7959	9339	5926	9349	6996	13570	7827	5251	5076	hsa:3977	cDNA FLJ76704, highly similar to Homo sapiens leukemia inhibitory factor receptor (LIFR), mRNA
TEX40	2.45299	24.0028	-3.29059	0	2	4	3	4	1	0	2	0	0	1	2	2	1	1	11	11	1	0	1	22	27	11	40	17	16	27	7	40	46	23	21	12	22	22	41	27	34	16	hsa:25858	Testis-expressed sequence 40 protein
NPY5R	5.41896	53.0379	-3.29093	0	3	2	7	1	0	3	4	0	0	1	13	14	2	6	18	13	2	11	4	78	41	36	41	58	73	35	28	95	45	76	89	61	49	56	84	29	32	35	hsa:4889	Neuropeptide Y receptor type 5
RXFP1	21.3684	209.329	-3.29222	0	15	18	37	4	18	20	34	1	11	18	17	6	11	4	61	21	68	16	22	375	117	196	171	315	138	226	59	225	259	245	358	95	266	279	303	282	100	137	hsa:59350	cDNA FLJ16077 fis, clone MESAN2007440, highly similar to Relaxin receptor 1
TPTE2P1	49.0557	488.354	-3.31543	0	12	17	38	47	18	53	73	3	24	5	64	53	185	15	178	49	32	19	48	491	678	208	349	309	1148	214	142	655	301	544	1034	176	619	770	352	577	502	486	hsa:646405	transmembrane phosphoinositide 3-phosphatase and tensin homolog 2 pseudogene 1
F10	27.4733	274.89	-3.32275	0	16	17	55	39	4	18	6	10	3	14	23	75	4	68	73	56	19	12	9	252	310	286	208	648	170	331	362	235	182	297	253	265	278	242	432	226	231	125	hsa:2159	Coagulation factor X, isoform CRA_a
SOX21	1.03717	10.4202	-3.32866	0	0	0	1	2	1	3	1	0	0	0	0	0	1	0	4	6	0	0	1	14	9	9	9	6	5	9	3	14	23	4	18	17	12	9	7	15	9	13	hsa:11166	Transcription factor SOX-21
AVPR1A	207.832	2104.32	-3.33986	0	151	77	374	82	110	83	297	31	27	153	303	320	143	67	973	329	245	70	127	2357	1073	1910	1934	1322	3199	1898	266	2290	3722	2192	2283	935	2612	3800	2700	4059	1539	1525	hsa:552	Vasopressin V1a receptor
OGDHL	279.03	2828.24	-3.34141	0	244	336	550	273	468	61	68	278	356	132	95	159	7	163	851	767	87	242	28	3991	4286	1836	3538	2906	3327	2864	1262	5133	2555	1630	2859	827	3629	3291	4446	2115	2664	2080	hsa:55753	2-oxoglutarate dehydrogenase-like, mitochondrial
HGD	258.03	2644.79	-3.35754	0	92	54	258	795	107	382	197	168	116	114	456	135	70	154	673	688	96	24	336	3964	1631	1891	4099	2750	1628	1794	695	4876	2706	2644	2034	1377	3002	3971	3799	3945	2222	2978	hsa:3081	cDNA FLJ42297 fis, clone TLIVE2009087, highly similar to HOMOGENTISATE 1,2-DIOXYGENASE (EC 1.13.11.5)
FAM95A	13.9952	144.148	-3.36455	0	10	3	11	10	9	7	9	6	16	1	24	20	11	11	58	13	27	8	10	216	150	69	79	160	172	59	37	193	162	139	153	56	162	286	252	287	131	70	hsa:90499	family with sequence similarity 95, member A
GSTM5	35.3328	366.649	-3.37532	0	22	13	87	124	1	10	14	7	0	8	42	5	6	70	117	66	15	43	27	586	457	327	534	325	203	637	403	344	295	307	253	247	441	581	392	282	289	223	hsa:2949	Glutathione S-transferase Mu 5
IGSF10	56.5146	594.966	-3.39611	0	47	39	102	117	30	88	68	13	7	25	120	51	25	57	140	61	50	15	22	1273	537	1070	518	777	649	511	650	314	548	804	506	545	726	555	598	387	367	280	hsa:285313	Immunoglobulin superfamily member 10
HBCBP	3.41084	36.0397	-3.40139	0	1	0	7	7	3	5	0	2	0	1	8	0	1	4	15	5	4	0	2	36	32	21	37	18	13	41	43	39	44	21	59	46	24	70	21	33	75	27	hsa:100130083	HBcAg-binding protein
LOC101928047	8.25879	88.5959	-3.42324	0	1	3	3	25	10	12	2	0	0	2	13	18	3	14	28	11	5	2	6	120	41	81	122	61	165	73	8	122	141	79	67	64	102	151	140	132	23	59	hsa:101928047	uncharacterized LOC101928047
MT1F	841.939	9076.98	-3.43042	0	427	393	1013	3214	701	321	865	492	591	461	1309	428	1114	322	1332	1589	270	831	244	9463	6252	12879	14048	5368	11067	4544	1946	15750	12174	7877	7645	3590	6840	6143	11374	12978	23872	4748	hsa:4494	Metallothionein-1F
NRXN1	3.89077	42.0295	-3.43328	0	2	2	14	4	0	2	0	3	0	3	3	0	0	1	15	22	3	0	0	48	17	84	28	65	82	39	52	46	29	41	29	45	47	23	67	33	19	26	hsa:9378	NRXN1 protein
HBB	1147.27	12442	-3.43894	0	390	1118	541	1149	843	130	1504	1158	1060	245	425	3336	728	796	3177	329	2872	1453	95	4076	16289	20446	7763	26441	1451	7489	9722	12065	10730	26254	7085	1065	5079	25785	6554	38294	5682	9713	hsa:3043	Truncated beta-globin
APOA1	19.8232	215.053	-3.43943	0	6	7	12	19	7	25	18	17	10	5	9	16	20	9	86	82	16	7	5	169	201	161	328	150	134	171	62	407	169	179	254	113	218	498	262	315	269	157	hsa:335	Apolipoprotein A-I, isoform CRA_a
SLC4A4	427.229	4650.39	-3.44427	0	136	461	457	214	270	156	323	57	121	251	303	1321	255	581	1958	677	152	203	202	7857	3179	5705	3891	3415	6837	4021	1214	5903	5769	5417	5290	1898	5785	4778	5407	6272	4174	4874	hsa:8671	Solute carrier family 4, sodium bicarbonate cotransporter, member 4, isoform CRA_d
OCA2	55.1816	603.252	-3.4505	0	19	19	98	22	14	11	79	8	36	32	54	24	161	10	202	154	94	4	6	717	643	754	754	1156	494	758	125	593	708	686	421	230	694	471	562	1172	617	317	hsa:4948	P protein
OSR1	25.7878	290.404	-3.4933	0	4	9	67	27	9	19	44	11	4	8	37	2	5	22	72	96	10	14	33	254	343	239	366	454	222	439	331	302	290	348	254	162	394	287	293	311	201	155	hsa:130497	Protein odd-skipped-related 1
RPS23P1	1.51128	17.0337	-3.49454	0	3	0	1	0	0	0	0	3	2	1	1	0	0	1	5	7	1	3	0	9	13	17	32	20	19	42	5	21	18	8	19	8	18	25	20	20	17	5		ribosomal protein S23 pseudogene 1
TRPM3	17.9092	202.388	-3.49835	0	9	3	32	36	2	10	23	9	3	5	27	11	12	18	105	14	2	6	16	421	96	283	258	161	246	150	11	201	552	265	224	136	142	247	104	280	114	125	hsa:80036	Transient receptor potential cation channel subfamily M member 3
C9orf24	4.41296	49.8753	-3.49851	0	3	2	4	2	3	2	4	8	1	3	5	6	3	4	11	8	8	3	2	33	58	34	75	91	23	45	50	81	40	44	41	12	64	69	95	57	30	28	hsa:84688	Spermatid-specific manchette-related protein 1
HBA2	149.193	1695.19	-3.50619	0	23	86	104	212	111	12	173	129	144	64	62	433	108	68	394	53	359	243	4	408	1620	3404	1299	3715	188	1001	1111	1301	1679	3706	779	131	557	3450	1079	5518	1091	1090	hsa:3040	Alpha-2 globin chain
GPC3	80.7153	923.174	-3.51569	0	5	7	88	119	14	6	24	9	64	45	33	2	54	738	200	48	12	50	7	961	1070	884	751	1810	570	936	1242	628	846	748	1014	402	1243	1223	1510	617	1045	426	hsa:2719	cDNA FLJ53916, highly similar to Glypican-3
CHRDL1	331.214	3816.17	-3.52629	0	65	176	1050	988	122	488	411	5	30	174	91	6	32	33	1370	501	39	12	742	4087	3175	3250	3005	8057	3739	6049	2930	3806	2991	3833	4374	2303	4721	3208	6685	3456	2792	2358	hsa:91851	cDNA FLJ34926 fis, clone NT2RP7003319, highly similar to Chordin-like protein 1
LINC00652	1.55183	18.1951	-3.5515	0	1	1	0	3	1	2	2	1	0	5	2	1	0	1	3	1	2	2	1	31	14	21	28	13	25	28	3	15	42	15	18	9	23	26	13	15	12	9	hsa:29075	long intergenic non-protein coding RNA 652
PLA2R1	733.416	8608.09	-3.55299	0	678	481	1524	661	427	553	662	214	169	387	476	222	921	204	3566	1132	440	537	640	10690	9573	9649	10090	6903	11392	5940	2228	8014	15770	7858	8819	3929	12885	9143	12441	8971	7501	7459	hsa:22925	Secretory phospholipase A2 receptor
GPR98	113.966	1355.55	-3.5722	0	57	43	135	199	24	254	73	18	29	55	308	61	40	58	530	133	57	14	98	2545	1190	1400	1364	951	2372	1175	222	1572	1864	2039	1044	488	1994	1248	1455	1426	1152	1211	hsa:84059	cDNA FLJ14354 fis, clone Y79AA1001384, highly similar to Monogenic audiogenic seizure susceptibility protein 1 homolog
TIMP4	17.7924	211.984	-3.57463	0	6	8	20	24	16	15	19	21	6	1	8	24	4	34	52	51	7	10	9	186	382	215	217	435	156	155	108	210	331	102	179	49	284	208	302	400	168	51	hsa:7079	Metalloproteinase inhibitor 4
RYR2	177.948	2135.49	-3.58504	0	43	34	192	521	36	293	99	37	22	37	169	178	66	114	937	318	100	26	197	3424	1236	2351	2438	1702	2902	2034	573	2186	3395	3048	2217	671	2599	2751	2647	2421	1534	2033	hsa:6262	cDNA FLJ54506, highly similar to Ryanodine receptor 2
IRS4	23.0037	277.864	-3.59444	0	12	7	20	43	10	20	11	15	6	14	40	43	33	22	106	10	9	8	7	418	275	335	255	238	486	288	54	160	546	296	338	116	142	237	398	219	489	188	hsa:8471	Insulin receptor substrate 4
HBA1	45.4787	550.14	-3.59654	0	6	29	29	53	19	1	62	37	44	17	13	122	43	38	128	8	128	68	4	113	535	1119	478	1105	65	366	336	423	515	1252	285	51	179	1091	358	1874	342	273	hsa:3039	Hemoglobin alpha-1 globin chain variant
CXorf22	1.86284	22.5848	-3.59978	0	0	1	1	5	2	0	1	0	0	0	3	1	0	1	11	7	1	0	2	23	19	25	21	26	14	39	5	28	18	25	24	11	36	25	53	20	19	15	hsa:170063	chromosome X open reading frame 22
NWD1	65.3038	792.877	-3.60186	0	15	18	55	131	21	140	151	2	32	25	161	31	40	19	172	80	28	8	125	1234	714	571	1209	746	815	822	158	720	938	1001	716	231	1572	784	1023	754	520	1082	hsa:284434	NACHT and WD repeat domain-containing protein 1
CLCNKA	22.0513	269.108	-3.60925	0	1	2	15	13	1	22	7	12	3	6	30	10	7	2	120	148	17	2	7	322	352	140	364	208	301	288	115	568	205	122	222	118	351	445	682	136	152	172	hsa:1187	cDNA FLJ59180, moderately similar to Chloride channel protein ClC-Ka
SFTPC	4.54868	55.677	-3.61356	0	1	1	6	22	1	8	0	2	1	2	8	4	1	3	5	14	0	2	6	90	33	31	116	41	40	38	21	114	90	36	48	26	59	50	67	57	84	53	hsa:6440	cDNA FLJ52871, highly similar to Pulmonary surfactant-associated protein C
IPCEF1	329.382	4051.96	-3.62079	0	288	233	384	281	160	207	530	117	161	169	213	153	283	173	1615	539	245	120	376	3803	2318	4647	5252	3379	3611	3910	1842	4893	3813	4357	4973	1808	5496	6137	5680	6014	4182	3605	hsa:26034	Interactor protein for cytohesin exchange factors 1
BEX1	88.1123	1110.6	-3.65585	0	80	21	61	86	78	29	93	71	20	19	91	96	11	202	289	273	66	24	60	1252	2034	658	1242	1032	1308	1280	264	623	1087	1665	1013	272	1062	1505	1857	1215	1030	1283	hsa:55859	Protein BEX1
C12orf39	36.1056	459.35	-3.6693	0	19	3	32	54	20	16	24	17	9	10	103	29	22	53	143	46	41	36	12	618	228	340	359	321	879	344	43	732	590	660	319	117	679	689	707	554	303	582	hsa:80763	Spexin
AKR1C2	41.9239	534.426	-3.67215	0	18	20	83	110	10	61	12	14	3	21	33	46	19	104	101	102	13	9	19	623	630	276	527	1420	260	460	341	816	413	401	870	213	782	430	954	404	429	225	hsa:1646	Aldo-keto reductase family 1 member C2
LOC100128002	6.25074	80.9613	-3.69513	0	1	3	5	7	0	1	12	1	1	0	9	40	4	1	22	7	2	4	0	56	102	73	89	89	20	109	31	74	68	170	157	27	158	83	46	117	77	46	hsa:100128002	uncharacterized LOC100128002
LOC100130238	21.7642	283.104	-3.7013	0	2	4	16	93	8	7	30	5	5	2	17	6	51	20	84	44	15	7	2	301	411	207	534	189	309	187	87	351	306	208	292	82	362	341	242	626	358	143	hsa:100130238	uncharacterized LOC100130238
TDH	4.65965	60.678	-3.70288	0	1	2	4	6	1	2	4	3	1	3	12	9	0	3	18	13	2	3	2	79	74	45	61	49	112	32	21	106	76	69	79	17	50	111	80	45	49	34	hsa:157739	Inactive L-threonine 3-dehydrogenase, mitochondrial
AGTR1	28.6945	374.582	-3.70643	0	3	7	47	31	17	9	26	6	4	8	63	120	8	18	94	37	43	6	1	533	561	549	293	640	298	304	122	373	426	364	509	110	494	388	434	568	234	157	hsa:185	Angiotensin II receptor, type 1, isoform CRA_c
AOX1	116.974	1527.24	-3.70666	0	64	44	427	251	8	141	56	27	6	51	180	11	3	28	357	330	48	15	190	1880	1572	1335	2438	1891	1208	1459	667	2435	1575	1583	1190	759	1705	1584	2716	1850	985	1103	hsa:316	cDNA FLJ51005, highly similar to Aldehyde oxidase (EC 1.2.3.1)
CLCNKB	124.113	1622.7	-3.70866	0	85	44	102	202	93	51	85	98	120	73	124	208	56	83	434	294	93	68	22	1794	2811	1452	2594	1366	1600	1492	988	1142	2186	1068	1699	505	936	2587	2150	2434	1425	1344	hsa:1188	Chloride channel protein ClC-Kb
SLC35F4	5.18134	68.0662	-3.71554	0	7	6	9	4	1	1	0	0	1	1	0	2	0	2	42	13	5	5	0	85	64	99	78	29	32	35	21	64	112	42	41	11	35	284	148	33	43	80	hsa:341880	Solute carrier family 35 member F4
SERPINA5	12.8061	168.358	-3.71662	0	11	9	49	6	3	6	77	7	6	10	1	2	1	1	17	32	2	1	3	76	94	438	93	174	119	153	383	245	84	70	126	509	76	58	155	109	36	222	hsa:5104	Serpin peptidase inhibitor, clade A (Alpha-1 antiproteinase, antitrypsin), member 5, isoform CRA_a
ATP2C2	68.6243	902.762	-3.71755	0	61	54	143	57	111	26	98	29	31	81	40	24	52	27	252	95	24	57	24	1195	1327	1167	1166	626	1184	836	518	503	696	1108	1150	298	930	804	930	1597	863	730	hsa:9914	Calcium-transporting ATPase type 2C member 2
APOD	396.98	5230.73	-3.71987	0	237	362	1326	954	89	396	59	118	112	302	93	122	112	206	883	1300	142	191	503	5123	6769	5375	5296	12227	4054	5162	5108	6239	6002	3668	7268	1441	4901	7736	6270	2995	4101	2208	hsa:347	cDNA FLJ57921, highly similar to Apolipoprotein D
LOC100129507	2.98847	39.6059	-3.72823	0	0	0	4	3	8	0	2	1	4	1	3	0	0	0	9	11	5	5	0	39	36	39	47	34	53	41	6	55	65	49	20	18	55	39	80	26	53	25
ASXL3	34.0775	454.363	-3.73695	0	19	13	63	52	3	18	21	2	1	12	36	8	1	7	203	172	5	7	16	924	450	546	498	296	772	464	90	550	695	295	348	149	570	617	529	481	391	287	hsa:80816	Putative Polycomb group protein ASXL3
KIF19	30.3994	406.334	-3.74055	0	19	17	92	99	9	14	19	21	13	10	21	3	7	9	102	63	2	9	47	603	168	634	569	358	326	604	423	564	144	333	328	155	496	592	440	413	116	669	hsa:124602	Kinesin-like protein KIF19
GYS2	85.1802	1139.37	-3.74157	0	58	28	71	124	54	28	33	37	20	54	260	72	29	121	294	113	111	93	20	1525	411	787	937	830	2123	860	151	1820	1421	1705	917	304	1817	1712	1749	1182	715	1532	hsa:2998	Glycogen synthase 2 (Liver), isoform CRA_a
CNTN5	32.149	431.96	-3.74805	0	28	4	45	17	14	24	75	7	5	4	13	2	46	4	170	60	7	25	65	454	268	449	409	360	673	325	43	441	696	517	568	224	524	425	588	614	638	322	hsa:53942	cDNA FLJ53864, highly similar to Contactin-5
BTBD17	3.78701	50.9054	-3.74869	0	0	0	5	27	2	2	1	0	0	0	9	0	0	0	11	17	0	0	0	82	16	43	49	68	38	122	22	93	39	41	28	15	58	70	70	64	17	69	hsa:388419	BTB/POZ domain-containing protein 17
LOC100132146	1.28943	17.4201	-3.75594	0	0	0	1	13	0	0	2	0	0	2	1	0	1	1	4	0	0	0	0	25	6	18	26	6	21	18	3	26	19	22	17	7	37	30	13	18	4	28	hsa:100132146	uncharacterized LOC100132146
FLRT1	34.0984	463.057	-3.76341	0	18	7	40	44	8	13	23	5	4	6	43	47	17	32	193	126	15	10	6	594	164	570	838	506	322	735	126	398	513	563	406	169	557	680	533	512	532	434	hsa:23769	Putative uncharacterized protein
CWH43	92.3037	1270.08	-3.78239	0	142	68	127	37	78	12	19	3	31	72	36	8	10	2	537	403	9	147	15	2050	1268	1235	1853	1464	1582	829	299	1188	1636	1457	1253	548	1021	1413	1171	1202	2327	1145	hsa:80157	PGAP2-interacting protein
GPM6A	86.7757	1212.13	-3.80411	0	32	53	210	199	87	42	65	64	20	35	209	127	25	55	191	115	24	59	29	1763	1472	1312	738	1413	1385	1317	684	1066	1288	1399	1795	478	1167	811	1822	1663	1239	951	hsa:2823	Neuronal membrane glycoprotein M6-a
SLC5A5	103.51	1448.23	-3.80645	0	15	5	74	27	11	10	16	2	9	2	19	4	20	2	124	1664	8	5	5	5282	129	994	750	814	531	3913	694	1921	427	2850	1380	819	1745	476	2062	2375	145	1446	hsa:6528	Sodium/iodide cotransporter
AKR1C1	45.5574	641.176	-3.81496	0	21	18	72	106	7	57	5	31	7	7	30	76	6	92	151	100	22	34	23	782	558	300	685	1558	348	426	749	703	440	622	540	268	611	757	1195	570	927	427	hsa:1645	Aldo-keto reductase family 1 member C1
PLEKHD1	11.9277	169.543	-3.82927	0	2	3	15	62	2	9	10	0	2	1	12	10	0	3	37	44	5	7	7	364	179	186	163	199	142	158	44	333	195	134	120	44	213	241	253	174	52	141	hsa:400224	pleckstrin homology domain containing, family D (with coiled-coil domains) member 1
NOS1	8.00994	114.791	-3.84108	0	3	8	40	21	2	15	4	2	0	2	11	4	1	0	6	17	8	3	5	44	140	287	325	95	183	186	29	41	145	47	6	35	50	11	424	111	60	38	hsa:4842	NOS1 protein
MLNR	2.417	34.7172	-3.84436	0	2	0	7	2	2	2	4	0	1	1	1	0	2	1	13	2	0	6	0	49	68	61	30	27	41	34	11	15	22	43	30	7	55	26	39	38	59	23	hsa:2862	Motilin receptor
KIAA1324	127.005	1824.52	-3.84456	0	77	65	273	420	28	177	106	59	54	69	134	60	50	31	424	113	60	60	151	2376	1986	2821	2476	2786	2238	1854	1312	537	1815	1569	1680	1632	1488	1791	990	1010	2791	2411	hsa:57535	UPF0577 protein KIAA1324
NOL4	14.6455	212.376	-3.85809	0	12	0	32	8	0	12	39	0	1	2	10	1	2	0	93	49	0	0	23	347	210	214	266	179	214	279	78	173	206	158	240	130	300	230	342	211	149	248	hsa:8715	Nucleolar protein 4, isoform CRA_c
LOC340090	6.01574	87.3608	-3.86017	0	2	6	7	17	0	3	6	0	3	3	11	0	3	0	43	11	0	1	0	95	71	82	99	92	178	77	17	184	151	63	55	33	42	171	113	98	26	70	hsa:340090	uncharacterized LOC340090
STXBP5L	75.4818	1103.16	-3.86937	0	11	8	76	91	46	20	53	3	17	7	337	56	54	65	425	127	33	12	20	1635	367	949	1348	758	1256	778	78	1212	1846	1863	1129	453	975	1752	1643	1259	1333	1199	hsa:9515	cDNA FLJ54635, highly similar to Syntaxin-binding protein 5
LOC440934	13.8266	203.28	-3.87795	0	9	13	23	8	3	21	33	4	1	5	21	0	0	0	53	42	11	4	14	166	255	207	250	206	143	177	66	443	214	271	180	77	238	241	187	253	214	188	hsa:440934	uncharacterized LOC440934
SLITRK5	39.008	575.182	-3.88218	0	13	6	130	17	2	93	24	2	0	6	16	13	1	8	276	110	3	8	23	847	603	1557	664	439	508	257	228	522	431	510	998	174	568	696	591	563	1065	107	hsa:26050	SLIT and NTRK-like protein 5
TFCP2L1	350.484	5182.53	-3.88623	0	186	247	550	298	188	265	362	179	234	210	155	199	243	245	1724	624	194	329	181	5567	6920	5804	6990	5478	5486	3989	1267	5875	6926	4631	5637	2232	6969	5225	6975	8299	4182	3267	hsa:29842	Putative uncharacterized protein LBP-9
PGM5-AS1	3.15805	46.7696	-3.88847	0	1	0	6	4	0	5	3	3	0	2	8	3	1	7	6	6	2	1	2	54	38	19	49	95	61	35	29	67	46	33	40	21	73	69	83	48	18	38	hsa:572558	PGM5 antisense RNA 1
FLJ45743	7.38668	109.768	-3.89339	0	2	3	4	6	0	2	0	7	3	9	13	36	5	11	21	14	2	0	1	71	62	33	87	41	143	77	24	183	171	141	171	65	106	162	288	95	84	159	hsa:642484	uncharacterized LOC642484
MRO	67.8119	1011.91	-3.8994	0	13	21	74	190	12	40	111	32	15	18	74	58	17	37	304	150	30	21	84	1288	528	948	1398	774	1121	857	241	1474	1474	883	819	619	1290	1540	1822	1368	567	945	hsa:83876	Protein maestro
MPPED2	180.87	2720.02	-3.91059	0	72	116	379	238	50	83	159	51	17	90	349	248	145	194	697	365	78	58	64	3498	3226	2747	3133	2531	3988	2580	866	3408	3678	2545	2642	1058	3002	3007	2902	3444	2816	2267	hsa:744	Metallophosphoesterase MPPED2
GJB1	1.63688	24.9021	-3.92725	0	0	0	0	1	2	0	1	0	0	7	0	2	0	0	3	15	0	0	0	64	17	11	16	18	30	18	16	22	95	23	27	4	15	22	32	14	28	19	hsa:2705	Gap junction protein
LYVE1	209.279	3188.6	-3.92942	0	63	121	256	259	64	119	20	85	69	95	225	486	114	516	810	195	196	191	74	5043	3198	1026	1817	6736	3247	3525	2015	2433	2365	1601	3027	693	3389	2986	8433	6055	2768	2166	hsa:10894	Extracellular link domain containing 1
DIO1	348.794	5318.75	-3.93064	0	16	15	241	899	78	699	377	10	68	12	710	22	637	2	941	1667	45	279	30	2441	2472	2810	15577	3667	6559	5639	266	15995	5063	2754	2916	2451	2343	6189	3867	9391	12755	1398	hsa:1733	Type I iodothyronine deiodinase
NTS	8.30867	130.255	-3.97058	0	3	3	11	0	0	0	1	0	3	1	13	4	5	6	30	3	61	11	2	100	45	18	60	422	150	46	44	71	69	79	95	130	275	458	167	40	160	131	hsa:4922	Neurotensin, isoform CRA_a
KLK2	19.5546	313.221	-4.0016	0	5	83	25	1	22	4	31	10	19	5	5	0	1	0	64	21	4	58	3	144	1075	204	446	301	275	325	72	106	393	195	120	91	167	165	147	217	1345	226	hsa:3817	Kallikrein 2, prostatic, isoform CRA_a
KCTD16	22.0373	357.005	-4.01793	0	19	7	21	6	18	14	9	2	1	24	10	40	28	27	124	17	19	2	29	762	336	310	350	413	452	185	60	232	447	797	508	48	666	264	302	339	291	290	hsa:57528	cDNA FLJ77188, highly similar to Homo sapiens potassium channel tetramerisation domain containing 16 (KCTD16), mRNA
SYCE1	2.13535	34.8527	-4.02872	0	4	1	2	0	1	15	1	2	0	1	0	2	2	2	4	3	0	0	0	40	7	20	89	6	14	30	17	42	66	29	111	10	55	9	39	8	6	91	hsa:93426	Synaptonemal complex central element protein 1
ZNF536	8.85873	144.768	-4.0305	0	0	9	20	34	1	4	14	0	0	0	8	2	3	4	41	18	4	0	9	132	146	174	184	160	171	198	23	176	231	133	58	100	129	130	219	234	100	147	hsa:9745	ZNF536 protein
CRABP1	269.191	4409.73	-4.03399	0	480	92	238	45	5	29	122	70	184	387	29	432	52	95	1367	1201	264	6	5	6139	7505	4530	4352	3373	5581	3198	1214	5950	3442	4348	2003	2145	6863	7044	6228	7721	1921	2546	hsa:1381	Cellular retinoic acid binding protein 1
FOXJ1	44.343	729.687	-4.0405	0	7	12	63	134	4	66	44	54	17	2	13	28	4	91	113	25	6	3	149	505	411	313	722	1294	141	945	497	186	332	586	481	139	4244	727	1243	925	156	545	hsa:2302	Forkhead box J1, isoform CRA_a
RELN	49.0295	816.732	-4.05814	0	19	6	195	21	0	84	4	7	0	13	14	5	6	24	442	67	10	13	11	1352	1037	409	466	1265	511	937	514	634	592	396	910	575	1188	1236	1153	1252	1135	411	hsa:5649	Reelin
ZNF804B	56.213	937.065	-4.05917	0	7	21	44	284	0	1	3	0	0	14	16	15	20	2	423	77	6	4	150	1230	928	865	1001	428	2067	646	138	959	1314	937	564	224	1487	1088	1017	1516	879	1118	hsa:219578	Zinc finger protein 804B
ZMAT4	52.0734	878.144	-4.07584	0	7	0	122	185	2	34	20	0	0	2	52	1	0	0	272	99	3	0	206	810	290	1358	1838	631	383	1074	313	1922	1066	618	685	238	555	1244	800	1270	1049	1135	hsa:79698	Zinc finger matrin-type protein 4
RERGL	15.3522	259.207	-4.07759	0	3	10	25	4	1	1	19	2	0	3	10	9	69	8	67	32	16	9	4	183	193	229	226	304	320	122	112	813	348	420	243	155	226	223	475	179	142	170	hsa:79785	Ras-related and estrogen-regulated growth inhibitor-like protein
MMRN1	302.462	5159.37	-4.09237	0	129	80	269	730	132	91	58	149	561	435	218	171	54	394	1395	273	280	170	66	7174	2062	2562	3480	6772	5402	5405	2211	5105	4762	1914	8291	5425	6238	6584	12467	6727	4937	4304	hsa:22915	Multimerin-1
GRIA1	1.77669	30.4141	-4.09747	0	3	2	2	2	0	2	0	1	0	0	9	2	0	0	4	4	3	0	0	43	18	13	34	34	28	14	21	38	32	18	39	23	36	23	80	50	36	17	hsa:2890	cDNA FLJ77765, highly similar to Human glutamate receptor subunit (GluH1) mRNA
PTPRQ	12.3993	217.89	-4.13527	0	6	17	36	5	14	4	4	8	13	7	3	0	1	2	82	5	10	13	1	245	450	178	151	134	401	48	90	277	280	247	308	23	246	214	299	300	301	53	hsa:374462	Protein-tyrosine-phosphatase
LINGO2	15.3881	278.242	-4.17645	0	3	0	12	44	3	39	43	0	1	3	18	1	1	5	82	24	1	0	19	540	296	330	329	327	608	261	29	273	501	260	71	87	222	368	350	179	213	230	hsa:158038	Leucine-rich repeat and immunoglobulin-like domain-containing nogo receptor-interacting protein 2
SLC5A8	128.78	2337.15	-4.18177	0	14	25	145	413	72	91	145	8	15	8	527	3	32	3	530	319	27	120	5	3292	1861	2398	3149	2476	3415	2465	595	2416	2212	2355	1566	1116	3126	2428	2745	3604	2336	2394	hsa:160728	cDNA, FLJ94398, highly similar to Homo sapiens solute carrier family 5 (iodide transporter), member 8 (SLC5A8), mRNA
LOC101927675	0.586951	10.6816	-4.18575	0	0	3	0	1	1	1	1	0	0	0	0	0	0	0	2	1	0	0	1	5	19	14	12	6	23	7	3	17	10	8	9	1	8	8	19	17	10	12	hsa:101927675	uncharacterized LOC101927675
MT1H	45.9218	843.15	-4.19854	0	18	13	75	327	26	26	22	19	21	17	51	2	21	1	82	132	10	14	3	550	482	1409	1186	245	1205	211	81	2457	943	581	302	163	277	296	766	1016	4125	254	hsa:4496	Metallothionein-1H
LOC100506700	1.25363	23.0535	-4.20081	0	0	1	4	0	1	0	0	0	0	0	0	0	0	0	10	5	0	2	1	25	17	6	20	34	14	22	5	52	25	18	30	10	20	46	38	34	22	16	hsa:100506700	uncharacterized LOC100506700
LOC201651	12.0201	225.761	-4.23127	0	5	1	21	13	4	3	34	2	1	3	14	7	9	21	49	19	4	3	18	175	96	121	126	281	206	145	27	224	186	459	249	40	536	340	544	212	99	396
DPP6	123.409	2374.42	-4.26606	0	89	12	547	21	30	41	29	6	8	29	87	42	21	23	1152	185	23	11	15	2892	4449	4744	3282	2518	2321	2807	1141	1505	2603	2287	1258	1274	1947	1811	2042	2482	3222	1650	hsa:1804	cDNA FLJ60433, moderately similar to Dipeptidyl aminopeptidase-like protein 6
GDF10	26.2453	505.108	-4.26646	0	2	16	123	32	4	16	4	4	0	10	9	1	0	3	163	102	8	3	3	346	508	449	727	801	287	663	427	565	502	277	425	299	491	566	886	631	805	203	hsa:2662	Bone morphogenetic protein 3B
UPK3A	11.6608	226.845	-4.28197	0	10	2	54	3	4	5	2	3	5	4	2	5	1	1	87	7	3	7	16	59	510	251	439	57	99	191	476	42	55	252	244	85	273	218	18	142	703	186	hsa:7380	Uroplakin-3a
SH2D6	10.1959	200.175	-4.29519	0	8	4	8	17	3	3	13	6	8	2	13	3	9	7	50	24	2	7	7	268	319	98	237	156	194	108	82	407	313	223	190	39	244	279	212	238	166	134	hsa:284948	SH2 domain containing 6
C6	9.79617	193.357	-4.30291	0	6	0	31	12	0	3	4	4	0	1	2	0	0	29	42	29	0	6	18	149	61	231	124	286	136	216	231	211	222	124	300	306	191	285	383	88	102	136	hsa:729	cDNA FLJ78071, highly similar to Human MHC class III complement component C6 mRNA
ODAM	10.2081	203.178	-4.31495	0	3	0	31	0	0	2	3	0	0	2	1	1	0	0	124	29	1	0	1	332	127	150	177	130	262	133	165	338	179	125	254	128	313	341	260	148	161	250	hsa:54959	Odontogenic ameloblast-associated protein
CD300LG	6.6322	135.306	-4.3506	0	0	5	19	3	3	3	0	4	4	0	20	1	2	5	19	28	3	4	3	93	180	200	164	218	92	126	94	137	197	155	185	187	35	114	172	205	55	33	hsa:146894	CMRF35-like molecule 9
LIPI	6.82415	139.516	-4.35364	0	2	0	0	0	66	1	11	3	0	1	5	2	0	1	4	25	3	0	1	201	10	31	131	26	97	148	24	935	145	69	199	41	126	31	262	76	56	148	hsa:149998	Lipase member I
DRC1	4.11753	84.2401	-4.35466	0	2	1	19	7	5	11	3	0	1	1	3	2	2	2	8	6	3	0	2	39	66	103	278	192	22	383	27	12	7	87	12	7	164	16	106	56	15	72	hsa:92749	Dynein regulatory complex protein 1
SOSTDC1	7.88747	162.822	-4.36759	0	3	1	11	0	3	8	1	1	2	1	2	13	0	8	27	13	47	2	6	326	69	80	212	269	153	92	14	308	93	73	143	17	76	122	93	969	57	52	hsa:25928	cDNA, FLJ96776, Homo sapiens sclerostin domain containing 1 (SOSTDC1), mRNA
IGFBPL1	139.903	2985.51	-4.41548	0	87	33	372	189	38	106	161	59	89	57	61	152	30	143	668	293	70	21	30	3906	1341	5113	4666	3050	4003	3899	926	3296	4084	2889	3995	1211	1668	2631	1272	4422	4482	2107	hsa:347252	Insulin-like growth factor-binding protein-like 1
LOC200772	1.49365	31.9363	-4.41829	0	1	0	1	0	2	5	2	2	1	0	2	3	0	0	3	4	0	2	0	10	9	23	55	11	15	43	14	123	28	56	55	23	10	15	37	86	2	14	hsa:200772	uncharacterized LOC200772
STAB2	11.6678	250.32	-4.42317	0	18	7	12	7	0	11	7	4	6	7	4	0	2	1	93	18	8	11	6	310	145	110	160	492	179	84	258	128	335	57	319	453	158	576	274	223	468	148	hsa:55576	Stabilin-2
WSCD2	197.782	4248.54	-4.42498	0	39	33	412	749	12	65	380	3	1	32	575	69	25	58	811	479	88	5	18	4553	4692	5939	5996	4614	5996	5513	1256	4363	6228	3435	3345	2618	5622	3261	4837	5161	3198	2853	hsa:9671	WSC domain-containing protein 2
CNTFR	15.7942	342.806	-4.43993	0	2	1	33	117	0	7	1	3	0	3	67	0	0	27	30	12	1	2	1	299	339	377	347	593	128	507	334	261	319	266	451	246	658	255	700	214	355	64	hsa:1271	CNTFR isoform 3
ADH1C	6.31972	137.807	-4.44664	0	2	1	17	13	1	0	8	3	0	0	4	1	0	7	37	7	2	4	14	130	79	79	98	250	124	148	127	192	179	166	191	92	142	145	240	109	35	171	hsa:126	Alcohol dehydrogenase 1C
CHRM1	0.758393	16.6257	-4.45432	0	2	0	1	0	0	0	1	2	1	0	1	1	1	0	1	3	0	0	0	15	18	10	16	18	14	20	10	46	17	13	15	7	10	19	35	17	19	6	hsa:1128	Muscarinic acetylcholine receptor M1
TBX22	16.1351	357.76	-4.47071	0	1	1	41	23	9	8	25	0	8	1	8	52	9	20	87	14	0	0	2	287	347	392	736	204	588	121	15	521	1036	246	285	102	383	334	281	313	583	269	hsa:50945	cDNA FLJ40195 fis, clone TESTI2019787, highly similar to T-box transcription factor TBX22
FER1L6	10.0416	223.078	-4.47348	0	5	4	23	2	4	5	24	13	5	5	3	0	10	1	55	17	4	7	2	348	108	315	405	410	284	267	55	267	277	158	159	108	210	206	232	244	131	218	hsa:654463	Fer-1-like protein 6
TPO	3422.21	76208.5	-4.47695	0	1058	185	4434	1704	519	1165	4123	132	1631	1769	5376	984	4044	1136	16599	19287	288	404	1159	114142	80528	92608	76765	62195	73905	74287	29199	109965	90799	72412	56810	85501	84395	71538	98899	61713	75253	81597	hsa:7173	Thyroid peroxidase
PCDH11X	6.22962	140.909	-4.49948	0	5	5	7	2	4	4	9	2	2	8	3	5	2	9	14	11	8	7	10	169	45	133	298	51	126	120	52	174	30	158	306	40	167	170	100	264	335	45	hsa:27328	cDNA FLJ56943, highly similar to Protocadherin-11 X-linked
FDCSP	37.3246	867.718	-4.53903	0	153	5	366	0	4	49	8	22	0	39	0	2	2	0	0	32	0	0	11	4	0	3259	1	19	960	1144	3093	0	0	31	106	3738	16	1	2	2	0	3846	hsa:260436	Follicular dendritic cell secreted peptide
SCARA5	82.9429	1932.4	-4.54213	0	29	20	528	158	7	50	2	5	1	32	33	15	0	8	297	323	16	10	52	2017	2204	1366	2545	4795	1123	2955	1793	2395	1504	1846	2011	676	2373	1479	2965	1721	1095	862	hsa:286133	cDNA FLJ57441, highly similar to Homo sapiens scavenger receptor class A, member 5 (SCARA5), mRNA
MASP1	9.12001	213.03	-4.54588	0	1	1	17	15	0	3	15	0	2	4	3	2	6	33	48	11	3	8	3	226	252	264	313	372	167	409	188	75	220	154	122	389	199	159	201	140	134	162	hsa:5648	cDNA FLJ55004, highly similar to Complement-activating component of Ra-reactive factor (EC 3.4.21.-)
CCL21	614.231	14492.4	-4.56037	0	288	43	1109	534	26	955	32	18	7	173	261	15	7	24	7353	884	57	16	95	11564	10045	12289	11875	21653	9802	13309	25155	16605	11079	5105	18347	13357	9566	17938	17724	14052	26630	13720	hsa:6366	C-C motif chemokine 21
CXorf30	0.662975	15.8852	-4.58259	0	0	0	0	0	0	1	2	0	0	0	0	0	0	0	9	1	0	0	0	27	11	12	14	14	13	22	2	21	24	15	11	3	27	30	24	16	13	15	hsa:645090	chromosome X open reading frame 30
MAPK4	53.0465	1276.93	-4.58927	0	11	13	110	22	32	31	77	9	17	17	19	8	18	11	362	179	7	31	43	1626	711	1083	2302	1370	1082	1196	716	1283	1411	1389	1499	453	1412	1759	1974	1539	1149	1146	hsa:5596	cDNA FLJ56195, highly similar to Homo sapiens mitogen-activated protein kinase 4 (MAPK4), mRNA
KCNA1	5.18576	126.196	-4.60497	0	7	3	29	0	0	1	0	0	0	3	2	3	0	0	48	2	1	0	0	132	100	236	101	98	120	263	37	51	163	58	162	156	116	145	251	83	53	165	hsa:3736	Potassium voltage-gated channel subfamily A member 1
CA4	56.7644	1416.17	-4.64086	0	7	4	70	106	2	7	39	25	18	10	149	100	29	120	148	145	44	52	12	1772	1648	1658	2270	2449	1481	1284	471	1017	1171	1613	1732	868	1386	1072	1702	2573	992	653	hsa:762	Carbonic anhydrase 4
LRP1B	80.8361	2064.08	-4.67435	0	10	1	130	40	7	24	16	9	3	6	64	17	5	12	848	283	17	2	74	4197	1757	2132	1486	1199	3261	1333	353	2844	3820	2269	2433	751	2771	2011	2498	2007	1982	1646	hsa:53353	Low-density lipoprotein receptor-related protein 1B
SEMA3D	242.191	6362.48	-4.71537	0	86	67	640	256	31	59	101	7	7	39	282	14	42	61	2551	294	57	17	74	8174	4408	8188	5173	5922	9899	4758	1827	4681	7475	8036	9996	3573	7810	7836	6511	9181	5089	6896	hsa:223117	Semaphorin-3D
TTLL6	0.25546	6.80035	-4.73444	0	0	0	0	0	0	0	1	0	0	0	1	0	0	0	2	0	0	0	1	12	1	8	9	11	13	4	8	5	6	2	10	7	4	5	5	13	5	5	hsa:284076	Tubulin tyrosine ligase-like family, member 6, isoform CRA_a
TNNT3	9.47691	253.584	-4.74191	0	3	1	18	36	7	1	4	0	1	4	6	1	4	14	41	27	5	2	7	143	271	149	304	1516	132	138	177	242	183	232	180	127	206	242	234	266	81	127	hsa:7140	Troponin T, fast skeletal muscle
SEC14L3	8.66374	237.197	-4.77495	0	0	0	9	16	0	2	1	0	0	0	7	22	1	6	93	3	8	0	0	365	11	295	351	512	100	504	54	102	1	245	126	5	369	456	153	495	13	533	hsa:266629	cDNA FLJ16390 fis, clone TRACH2019672, highly similar to SEC14-like protein 3
DPT	288.425	7942.84	-4.78339	0	83	97	974	433	19	302	29	92	5	91	444	15	41	203	1605	675	55	25	337	8764	10409	6523	9221	10899	7523	8139	9766	7473	6192	6824	7271	5530	10497	11289	7490	6922	4669	8295	hsa:1805	Dermatopontin
VPREB3	10.1334	281.383	-4.79534	0	21	7	40	11	4	7	6	25	5	16	2	4	2	5	4	6	2	9	8	10	26	929	20	29	126	208	2009	11	14	9	52	1236	19	3	9	8	9	332	hsa:29802	Pre-B lymphocyte protein 3
C8orf12	1.94205	55.1054	-4.82654	0	0	0	1	3	0	0	1	0	0	0	1	0	0	1	15	15	0	0	1	63	27	22	41	40	46	58	36	115	44	27	72	59	97	112	71	37	25	87	hsa:83656	FAM167A antisense RNA 1
HTR1E	1.73767	50.201	-4.85249	0	2	0	3	1	0	0	1	0	0	2	2	0	11	0	7	4	0	0	0	55	76	70	54	31	176	32	6	12	61	60	58	8	19	25	31	47	138	24	hsa:3354	5-hydroxytryptamine receptor 1E
DES	48.7642	1432.25	-4.87632	0	17	61	117	128	45	33	4	16	7	80	5	10	42	19	71	142	57	27	32	152	478	563	1442	12914	262	517	1079	266	1240	1575	1041	495	623	2803	1224	275	1018	159	hsa:1674	Mutant desmin
ARMC3	2.06365	60.8146	-4.88114	0	0	0	2	6	1	0	5	0	0	0	0	0	0	1	13	5	0	0	7	35	8	34	117	169	14	291	11	0	6	37	3	2	147	18	181	33	3	101	hsa:219681	Armadillo repeat-containing protein 3
LOC401134	1.07318	34.2627	-4.99667	0	0	0	1	1	0	0	0	0	0	0	0	0	0	0	9	10	0	0	0	27	8	17	60	13	42	26	18	48	78	28	44	16	46	95	53	15	31	11	hsa:401134	uncharacterized LOC401134
LOC101928473	0.53461	17.0845	-4.99806	0	1	0	1	0	0	0	0	0	0	1	0	0	0	3	1	0	1	2	0	12	7	16	15	25	28	14	2	41	36	10	20	10	11	19	22	25	22	3	hsa:101928473	uncharacterized LOC101928473
FCER2	10.2751	332.615	-5.01663	0	33	6	36	0	23	2	5	26	15	6	1	3	0	6	4	6	0	3	9	6	3	1264	4	43	123	213	2581	2	2	12	54	1208	7	7	2	0	2	412	hsa:2208	Low affinity immunoglobulin epsilon Fc receptor
CR2	87.5518	2834.69	-5.01691	0	275	36	759	95	21	31	28	90	7	121	9	10	12	0	11	67	3	3	40	41	30	15920	18	53	2196	4085	10208	9	13	48	276	15815	24	6	9	14	9	4606	hsa:1380	CD21 protein
PAX5	25.2907	829.684	-5.03588	0	70	12	138	3	19	19	63	73	5	11	4	5	5	2	5	8	0	2	17	28	5	3485	19	98	570	1161	4758	7	8	51	157	3529	16	4	3	0	18	1305	hsa:5079	B cell specific activator protein variant B delta 3/4
C14orf180	1.08757	36.6295	-5.07383	0	0	0	2	1	2	0	0	0	0	0	8	0	0	4	2	2	0	0	0	27	23	9	28	205	26	24	49	34	20	29	29	4	24	29	92	12	29	20	hsa:400258	cDNA FLJ53067
LINC01014	0.419535	14.3499	-5.09611	0	0	0	3	0	0	1	0	0	0	0	0	0	0	0	2	1	0	0	1	6	5	9	16	5	7	7	4	23	22	11	8	2	21	42	42	11	8	33	hsa:100874330	long intergenic non-protein coding RNA 1014
TCEAL5	3.79992	130.54	-5.10238	0	3	1	11	1	0	0	0	0	0	2	1	3	0	6	28	14	1	2	0	158	157	140	148	97	156	110	28	110	136	249	171	36	113	130	227	108	165	126	hsa:340543	Transcription elongation factor A protein-like 5
DNTT	0.56672	19.5563	-5.10885	0	0	0	0	4	0	1	0	0	0	0	0	0	0	0	0	4	1	0	1	20	2	14	17	12	24	17	12	49	25	14	14	14	16	18	55	21	7	33	hsa:1791	DNA nucleotidylexotransferase
CDH16	144.524	5011.41	-5.11584	0	23	32	340	29	35	36	100	12	13	14	53	26	34	28	1150	825	27	9	11	5608	4750	7658	6523	3923	4877	5772	1913	5936	5492	4900	5083	2604	6362	6384	5138	9265	3286	3035	hsa:1014	cDNA, FLJ93586, highly similar to Homo sapiens cadherin 16, KSP-cadherin (CDH16), mRNA
C6orf118	0.676529	23.9887	-5.14806	0	0	0	1	3	1	0	2	0	0	0	1	0	0	2	1	0	0	1	1	19	4	23	38	47	7	99	3	2	3	32	11	0	75	9	64	19	4	20	hsa:168090	chromosome 6 open reading frame 118
AGR3	9.02645	322.491	-5.15895	0	2	1	15	14	3	3	20	1	4	3	6	1	3	13	53	28	2	1	1	364	129	89	337	435	166	315	61	439	257	387	151	40	1159	221	1099	221	51	462	hsa:155465	Anterior gradient protein 3 homolog
LOC101929685	1.83169	66.1319	-5.1741	0	0	0	2	1	0	0	2	0	2	1	0	2	3	0	14	5	1	1	1	57	144	41	94	56	72	25	28	124	111	77	111	8	94	50	22	65	57	50
RAG2	5.56418	207.241	-5.21899	0	0	0	4	0	1	0	0	1	2	0	0	0	0	1	35	60	3	1	0	67	24	232	349	15	171	37	23	1018	549	40	220	82	114	389	233	286	124	120	hsa:5897	V(D)J recombination-activating protein 2
PIH1D3	0.222163	8.60031	-5.2747	0	0	0	1	0	0	0	0	1	0	0	0	0	1	0	0	1	0	0	0	3	4	6	17	11	5	16	2	12	4	10	17	3	12	15	15	5	2	11	hsa:139212	Protein PIH1D3
TEKT1	0.888547	34.753	-5.28954	0	0	0	6	2	1	1	1	0	0	0	0	0	0	0	6	0	0	0	0	21	11	28	48	106	3	127	9	1	5	57	10	1	126	6	81	7	3	41	hsa:83659	Tektin-1
TCL1A	14.4079	579.534	-5.32996	0	32	11	60	1	10	10	5	47	1	13	1	2	3	3	14	16	2	2	27	7	1	1929	0	53	175	423	4232	8	4	9	72	2470	8	6	0	4	1	989	hsa:8115	T-cell leukemia/lymphoma 1A, isoform CRA_b
FAM180B	7.1529	288.208	-5.33244	0	1	2	45	24	0	2	2	1	0	2	5	0	0	2	19	24	3	2	3	157	422	264	455	526	176	296	398	373	228	193	292	91	276	246	339	270	375	186	hsa:399888	Protein FAM180B
FABP4	73.9257	3000.68	-5.34307	0	20	42	97	17	43	51	38	1	29	18	58	256	52	25	407	135	49	46	24	3865	2132	956	2728	5752	4038	1697	943	4967	3244	2590	3486	1254	5082	3781	4726	2277	2407	3100	hsa:2167	Epididymis secretory protein Li 104
CUX2	12.2923	500.49	-5.34752	0	2	3	17	1	4	10	1	3	2	1	3	0	2	1	101	73	3	4	6	579	1606	207	265	149	123	297	203	696	277	428	364	119	586	490	929	185	1519	596	hsa:23316	Homeobox protein cut-like 2
VIT	6.72678	276.316	-5.36026	0	4	1	24	14	2	1	0	0	0	5	33	0	1	0	25	17	1	0	2	241	293	276	224	480	349	575	294	238	155	240	147	256	356	129	578	230	81	237	hsa:5212	Vitrin
C1orf64	2.6369	108.941	-5.36857	0	0	0	6	1	0	0	3	1	0	0	0	2	1	0	20	15	0	2	0	131	130	69	233	70	197	87	21	252	101	35	98	39	35	135	115	150	172	61	hsa:149563	chromosome 1 open reading frame 64
TUSC5	1.63783	67.9141	-5.37386	0	1	0	7	3	0	0	0	2	5	0	0	5	0	3	1	1	2	0	0	14	5	39	24	671	54	36	120	13	11	19	66	3	39	9	138	15	47	1	hsa:286753	TUSC5 protein
PCK1	0.826027	34.2738	-5.37477	0	1	0	1	0	0	0	0	0	0	0	3	0	1	1	6	2	1	0	0	22	7	11	10	330	14	12	43	21	13	5	18	1	76	19	55	5	10	0	hsa:5105	cDNA FLJ50350, highly similar to Phosphoenolpyruvate carboxykinase, cytosolic (GTP) (EC 4.1.1.32)
FCAMR	6.67872	302.489	-5.50117	0	35	2	45	7	2	2	3	3	0	13	1	1	2	0	2	4	1	1	0	2	1	1676	0	1	181	277	1323	1	0	2	7	1631	1	0	0	2	1	529	hsa:83953	High affinity immunoglobulin alpha and immunoglobulin mu Fc receptor
CTAG2	0.785919	36.8863	-5.55256	0	0	0	0	0	3	6	0	2	0	3	0	0	0	0	0	0	0	0	0	0	0	0	0	511	23	0	0	0	203	0	0	0	0	0	0	0	0	0	hsa:30848	Cancer/testis antigen 2
AADAC	0.305546	14.5057	-5.56908	0	0	0	1	0	0	0	1	0	0	0	2	0	0	0	2	0	0	0	0	31	0	23	3	23	6	5	5	15	19	40	12	0	51	9	26	9	3	9	hsa:13	Arylacetamide deacetylase
SLN	0.90826	43.1202	-5.56911	0	0	0	3	1	0	1	1	0	1	3	0	0	0	2	4	0	0	1	0	2	1	1	9	809	0	3	7	0	2	5	7	2	0	5	1	0	1	0	hsa:6588	Sarcolipin
SERPINA9	4.07111	194.224	-5.57615	0	5	2	20	1	1	13	0	16	0	3	0	1	1	0	0	2	0	1	7	0	1	673	0	1	189	228	1118	0	0	0	1	1137	1	0	0	0	0	201	hsa:327657	Serpin A9
ADH1B	51.8261	2492.38	-5.5877	0	13	8	172	93	7	1	7	37	1	45	30	1	23	117	96	121	19	103	82	3485	1593	1488	1146	5282	3753	1663	3149	2549	2079	3059	3588	1697	3232	1059	5203	977	770	2812	hsa:125	Alcohol dehydrogenase IB (Class I), beta polypeptide, isoform CRA_a
TSPAN19	0.728098	37.9995	-5.7057	0	0	0	1	0	0	0	0	0	0	1	1	0	0	2	5	3	1	0	0	47	28	11	30	23	68	29	2	69	36	67	43	21	51	38	78	52	9	47	hsa:144448	Putative tetraspanin-19
ACSM2B	0.276555	14.6015	-5.72241	0	0	0	0	0	0	0	0	1	1	0	0	0	0	0	2	1	0	0	0	7	15	6	18	26	16	9	5	24	17	13	16	14	12	11	33	23	9	12	hsa:348158	Acyl-coenzyme A synthetase ACSM2B, mitochondrial
LOC100505835	0.210177	11.2308	-5.73971	0	0	0	0	0	0	0	0	0	0	1	0	0	0	0	2	1	0	0	0	11	10	16	9	8	27	14	4	13	13	15	5	7	13	12	6	12	13	12
CIDEC	1.62153	89.6242	-5.78846	0	0	2	5	3	1	1	1	3	0	0	0	0	4	1	2	3	0	0	4	18	1	24	24	1015	59	32	119	26	6	18	33	1	36	12	263	9	56	3	hsa:63924	Cell death-inducing DFFA-like effector c, isoform CRA_a
TFF1	0.659059	39.5934	-5.90871	0	0	0	0	1	0	0	3	0	0	0	1	0	0	0	8	0	0	0	0	41	60	30	33	34	69	20	11	54	85	56	22	10	64	35	56	31	38	26	hsa:7031	Trefoil factor 1
TFF2	2.66918	161.423	-5.91831	0	0	0	5	1	0	0	3	0	1	0	3	1	0	1	14	23	0	0	0	86	240	115	135	60	216	66	35	390	541	110	102	39	111	204	261	170	140	138	hsa:7032	Trefoil factor 2
LOC101928316	0.356727	22.4571	-5.97621	0	0	0	0	0	0	0	0	0	0	0	0	0	0	0	2	5	0	0	0	44	9	2	10	14	55	20	4	42	20	5	25	2	22	58	59	9	6	37	hsa:101928316	uncharacterized LOC101928316
CKM	5.31854	347.485	-6.02978	0	6	2	3	4	7	15	6	11	2	2	4	1	1	1	2	9	2	3	17	0	2	0	2	6868	0	1	11	0	2	2	1	5	2	0	0	0	1	3	hsa:1158	cDNA, FLJ93793, highly similar to Homo sapiens creatine kinase, muscle (CKM), mRNA
C1orf158	0.835414	54.8033	-6.03563	0	0	0	7	0	0	1	0	0	0	0	0	0	0	0	7	1	0	0	0	30	8	45	138	191	5	169	35	1	10	43	8	9	146	22	103	6	0	111	hsa:93190	chromosome 1 open reading frame 158
ACSM2A	0.306089	20.5386	-6.06824	0	0	0	0	1	0	0	0	0	0	0	0	0	0	0	4	1	0	0	0	19	15	6	20	34	23	21	15	26	15	16	22	10	16	42	44	34	12	12	hsa:123876	cDNA FLJ31305 fis, clone LIVER1000104, highly similar to Homo sapiens acyl-CoA synthetase medium-chain family member 2 (ACSM2), nuclear gene encoding mitochondrial protein, mRNA
HMGCS2	0.260674	19.0087	-6.18827	0	0	0	0	0	0	0	0	0	0	0	0	0	0	3	2	0	0	0	0	78	69	4	50	14	5	2	0	7	15	20	15	0	15	29	2	13	2	27	hsa:3158	cDNA FLJ51350, highly similar to Hydroxymethylglutaryl-CoA synthase, mitochondrial (EC 2.3.3.10)
TFF3	955.748	70316.3	-6.20108	0	145	62	2032	473	122	321	361	132	152	122	669	203	268	461	6654	5515	518	104	157	47977	88784	65180	85227	40251	57966	28198	23359	131588	170418	75337	71492	24579	65765	67988	102327	112179	56850	62133	hsa:7033	Trefoil factor 3
OTC	0.167637	12.8995	-6.26583	0	0	0	1	0	2	0	0	0	0	0	0	0	0	0	0	0	0	0	0	7	1	10	11	34	13	5	29	5	24	46	14	2	7	9	18	5	9	1	hsa:5009	Ornithine carbamoyltransferase, mitochondrial
LOC285191	0.796108	63.1628	-6.30997	0	0	0	0	0	1	0	0	0	2	0	0	0	0	1	8	1	1	1	0	55	17	6	54	18	119	7	8	308	64	52	109	11	13	42	31	190	122	18	hsa:285191	uncharacterized LOC285191
LOC101929492	0.101823	8.74899	-6.42498	0	0	0	0	0	0	0	0	0	0	0	0	0	0	0	0	2	0	0	0	2	2	5	8	4	12	10	0	5	13	22	13	1	5	10	19	32	10	1	hsa:101929492	uncharacterized LOC101929492
PAX1	0.8918	78.491	-6.45966	0	0	1	5	0	0	0	0	0	0	1	0	0	0	0	9	1	0	0	0	147	84	116	125	86	119	126	22	25	123	128	21	20	60	17	68	101	77	78	hsa:5075	Paired box protein Pax-1
CIDEA	0.224756	22.4523	-6.64236	0	0	0	1	0	0	0	0	0	0	3	0	0	0	0	0	0	0	0	0	4	1	6	11	230	29	16	16	5	2	5	12	0	25	5	52	7	17	0	hsa:1149	Cell death activator CIDE-A variant 2
MYH7	1.62552	189.044	-6.86168	0	1	2	0	1	0	3	9	2	0	0	1	0	1	1	1	6	0	0	3	9	8	6	15	3650	2	2	10	2	3	4	3	12	2	3	2	2	4	12	hsa:4625	MYH7 protein
KIAA1239	0.364744	45.7124	-6.96955	0	0	0	3	0	0	0	0	0	0	0	0	0	0	0	4	0	0	0	0	125	8	87	16	49	37	116	2	27	171	43	8	4	32	26	56	6	59	42	hsa:57495	NACHT and WD repeat domain containing 2
IHH	0.153254	20.8939	-7.09101	0	0	0	0	0	0	0	0	0	0	0	0	0	0	0	3	0	0	0	0	2	93	33	40	19	15	5	1	16	34	7	3	3	2	14	61	8	35	9	hsa:3549	Indian hedgehog protein
ADIPOQ	1.53508	217.698	-7.14787	0	0	0	20	0	1	1	1	0	0	0	0	0	0	0	4	2	0	0	0	50	3	212	58	1961	163	111	314	54	15	47	297	0	105	22	621	30	207	0	hsa:9370	Adiponectin
ADIPOQ-AS1	0.426596	62.9673	-7.20559	0	0	0	5	0	1	0	0	0	0	0	0	0	0	0	2	0	0	0	0	11	0	58	17	632	52	31	83	14	4	11	74	0	25	5	155	5	59	0	hsa:100874095	ADIPOQ antisense RNA 1
SLC6A15	0.35722	57.3463	-7.32674	0	1	0	0	1	0	0	2	0	0	0	0	0	0	0	2	1	0	0	0	56	195	27	24	30	150	17	4	58	49	93	12	10	25	1	93	73	174	13	hsa:55117	Sodium-dependent neutral amino acid transporter B(0)AT2
MYL2	1.06187	199.292	-7.55214	0	1	1	3	0	1	1	1	0	0	1	0	0	0	2	2	3	1	0	3	4	2	11	6	3842	6	8	26	5	4	7	1	4	1	4	5	1	1	14	hsa:4633	Myosin regulatory light chain 2, ventricular/cardiac muscle isoform
MYH2	0.436254	108.123	-7.95329	0	0	2	1	0	2	0	0	0	0	0	0	0	0	0	0	2	0	0	1	0	0	0	0	2147	0	0	0	0	0	1	0	0	0	0	0	0	0	0	hsa:4620	cDNA FLJ51537, highly similar to Myosin heavy chain, skeletal muscle, adult 2
MYL1	0.307018	118.251	-8.58932	0	0	0	0	2	0	0	2	0	0	0	0	0	0	2	0	0	0	0	0	0	0	0	0	2346	0	0	1	0	0	0	0	0	2	0	0	0	0	0	hsa:4632	Myosin light chain 1/3, skeletal muscle isoform
ACTA1	1.26624	559.119	-8.78647	0	1	2	1	1	2	1	1	0	1	0	0	0	0	0	3	9	0	2	0	2	3	1	0	11066	1	2	5	0	2	4	0	1	4	4	5	4	1	1	hsa:58	Actin, alpha skeletal muscle
RPL3L	0	8.00384	-20	0	0	0	0	0	0	0	0	0	0	0	0	0	0	0	0	0	0	0	0	0	0	0	0	158	0	0	0	0	0	0	0	0	0	0	0	1	0	0	hsa:6123	cDNA, FLJ93657, highly similar to Homo sapiens ribosomal protein L3-like (RPL3L), mRNA
LOC101059977	11.048	0.102336	6.75433	1.11022e-16	0	0	2	0	14	17	40	8	13	3	1	0	0	0	10	2	0	34	62	0	0	0	0	0	0	0	0	1	0	0	0	0	0	1	0	0	0	0		protein enabled homolog
LOC101929380	18.5294	0.358881	5.69017	1.11022e-16	13	6	1	1	22	1	11	4	5	0	21	1	4	10	1	200	38	14	2	1	1	0	0	0	0	1	0	1	0	1	0	0	0	1	1	0	0	0	hsa:101929380	uncharacterized LOC101929380
LOC646112	21.9829	0.711782	4.9488	1.11022e-16	24	12	15	0	58	0	74	1	10	5	2	0	18	3	43	13	10	121	3	0	0	0	0	1	0	2	0	0	0	1	1	0	0	3	0	1	2	3		origin recognition complex, subunit 3-like (yeast) pseudogene
NPY	205.236	7.35083	4.80324	1.11022e-16	0	0	1	16	0	6	2	0	0	0	4	0	3761	0	3	9	0	0	2	12	6	11	12	3	4	18	1	1	4	11	5	3	11	8	9	4	9	13	hsa:4852	cDNA, FLJ92442, Homo sapiens neuropeptide Y (NPY), mRNA
NELL2	17104.9	1749.66	3.28926	1.11022e-16	9538	3734	6844	48215	8827	13419	8683	13984	10102	16014	55572	33441	21331	20287	3519	4913	27071	2582	13559	2079	3381	1389	1495	1628	1321	1134	2557	1335	2218	2233	3617	1600	1914	1413	747	918	1745	1001	hsa:4753	NEL-like 2 (Chicken), isoform CRA_b
ALOX15B	2328.38	265.259	3.13385	1.11022e-16	1436	3773	1971	929	3178	1364	5124	3163	3549	1278	759	1839	1244	1951	1709	4271	871	2235	2122	133	934	237	340	278	222	496	268	180	253	375	178	134	472	172	57	46	120	174	hsa:247	cDNA FLJ76967, highly similar to Homo sapiens arachidonate 15-lipoxygenase, second type (ALOX15B), mRNA
NRP2	7913.63	1933.94	2.03279	1.11022e-16	7851	4739	5338	7009	6016	12811	5263	6838	3787	7986	8527	11645	15490	12445	5360	9295	5788	2778	8297	2721	1759	2101	1543	2665	1550	2494	1925	1451	2009	1690	2272	2175	1536	1766	2073	1776	3087	1137	hsa:8828	Neuropilin 2, isoform CRA_h
C17orf107	498.713	134.367	1.89203	1.11022e-16	443	248	495	361	635	245	529	511	595	509	587	694	827	862	273	471	353	267	301	126	257	119	145	155	128	137	281	58	85	95	126	221	166	92	93	56	113	105	hsa:100130311	chromosome 17 open reading frame 107
MTHFD1L	1372.07	426.333	1.6863	1.11022e-16	1101	1686	1497	1182	1994	1082	1554	1043	1560	1402	958	653	1981	977	1359	933	786	2427	1111	241	427	422	370	360	332	429	589	355	328	462	508	588	335	351	356	293	1001	486	hsa:25902	Monofunctional C1-tetrahydrofolate synthase, mitochondrial
MAP3K1	8367.13	3720.84	1.1691	1.11022e-16	10627	6327	5980	6537	9553	5389	7465	5027	6850	7074	7457	13205	12354	11773	8601	7254	8412	7251	8335	4845	2775	4389	3006	2907	4362	5101	2626	3019	4236	3931	4844	4318	3907	3282	3751	4114	3511	3978	hsa:4214	Mitogen-activated protein kinase kinase kinase 1
ATIC	2899.82	1304.87	1.15205	1.11022e-16	3718	2986	2839	2637	3223	3031	1379	3382	3544	3445	2386	3267	2319	3267	2002	2316	3204	2303	1950	1553	1326	1806	1455	1206	1526	1029	1753	1124	1202	1014	1178	1748	1010	1054	1199	1239	1373	1439	hsa:471	cDNA, FLJ93545, highly similar to Homo sapiens 5-aminoimidazole-4-carboxamide ribonucleotide formyltransferase/IMP cyclohydrolase (ATIC), mRNA
KAL1	2768.06	1444.6	0.938203	1.11022e-16	3886	2682	2671	3694	3606	2371	2957	1756	1455	2526	3030	2253	2594	2155	3096	2598	1949	3166	3126	2143	1614	1636	1303	1241	1525	1813	559	1361	1838	1794	1470	1174	1639	1359	1595	1356	1454	1464	hsa:3730	Anosmin-1
DDX52	1262.19	686.297	0.879029	1.11022e-16	1347	1142	1104	970	1168	994	1738	769	863	1050	1090	1197	1798	1160	1359	1572	1146	1795	1266	799	438	757	473	566	783	917	521	659	670	697	832	808	794	771	729	670	723	826	hsa:11056	cDNA FLJ10383 fis, clone NT2RM2002100, highly similar to Probable ATP-dependent RNA helicase DDX52 (EC 3.6.1.-)
UBE2A	3401.77	1914.27	0.829492	1.11022e-16	2631	2904	2782	4590	2971	4374	3812	2436	2815	2515	3281	2632	4718	3425	2626	3262	2815	3968	4768	1763	1561	1946	2028	1968	1768	2155	1737	2122	2084	1763	1905	2153	1980	2184	1956	1875	2205	2148	hsa:7319	cDNA FLJ51703, highly similar to Ubiquitin-conjugating enzyme E2 A (EC 6.3.2.19)
ALDH9A1	6435.3	10289.6	-0.677101	1.11022e-16	5338	5574	5436	9700	4951	7644	6002	5891	5707	6940	9435	7539	5415	5994	5617	7287	5670	5154	4411	12027	12091	12843	12521	11225	9491	11002	6526	10821	9940	10871	10941	7568	9951	10140	11850	11107	10478	9577	hsa:223	cDNA FLJ55534, highly similar to 4-trimethylaminobutyraldehyde dehydrogenase (EC 1.2.1.47)
STX2	463.919	949.936	-1.03396	1.11022e-16	423	422	595	356	431	491	672	255	257	184	402	302	475	361	660	750	364	609	684	1063	886	693	1000	992	808	975	531	999	973	1329	1297	689	1255	1175	994	1081	1218	664	hsa:2054	Syntaxin-2
PAX6	44.6349	94.0089	-1.07462	1.11022e-16	42	36	56	42	24	43	35	20	27	54	68	53	41	41	55	48	56	51	43	151	47	106	82	78	132	78	47	103	97	101	126	82	113	100	120	92	80	114	hsa:5080	cDNA FLJ90400 fis, clone NT2RP2005941, highly similar to Paired box protein Pax-6
LOC100499484-C9ORF174	128.326	278.608	-1.11842	1.11022e-16	101	103	127	126	60	125	82	124	111	113	147	176	83	170	201	125	151	144	117	374	252	181	250	260	348	349	175	337	218	293	291	159	442	271	374	281	371	230	hsa:57653	LOC100499484-C9orf174 readthrough
TTC30B	363.281	816.663	-1.16865	1.11022e-16	296	303	316	354	265	398	450	196	303	411	388	367	382	372	471	465	339	319	388	967	500	781	914	605	1324	879	257	978	1215	882	898	507	909	774	1171	943	762	821	hsa:150737	Tetratricopeptide repeat protein 30B
ASPRV1	29.3795	67.7947	-1.20636	1.11022e-16	15	25	25	67	23	33	26	30	16	15	60	26	15	34	32	40	22	17	30	79	70	71	70	111	46	74	43	65	74	79	75	54	65	88	76	80	62	45	hsa:151516	Retroviral-like aspartic protease 1
PTCH2	65.0907	205.061	-1.65553	1.11022e-16	29	38	72	120	32	56	55	49	39	44	72	70	38	147	147	90	49	30	47	146	156	140	188	363	125	187	239	165	240	232	261	230	263	221	284	158	292	105	hsa:8643	Protein patched homolog 2
GOLGA8M	115.19	524.217	-2.18615	1.11022e-16	60	155	90	226	28	81	97	34	39	36	287	109	131	54	246	150	192	94	76	826	260	231	336	560	671	459	133	906	556	565	653	255	816	747	855	731	402	391	hsa:653720	Golgin subfamily A member 8M
LOC101927628	8.59536	44.7597	-2.38057	1.11022e-16	8	4	4	11	3	10	2	4	2	1	17	10	17	9	24	16	14	4	3	41	103	36	48	42	43	33	32	32	66	53	59	15	43	46	42	51	54	28	hsa:101927628	uncharacterized LOC101927628
GPR182	4.49658	47.0357	-3.38686	1.11022e-16	1	2	10	3	2	5	2	4	0	4	5	1	1	7	23	9	5	1	0	50	40	30	31	35	12	59	57	51	88	17	72	58	24	80	29	38	116	28	hsa:11318	G-protein coupled receptor 182
MT1G	709.887	10039.3	-3.82192	1.11022e-16	161	81	753	6779	145	76	391	129	303	292	1207	10	268	14	823	2109	88	112	14	8116	4956	14073	15572	3647	11573	3503	1244	25104	12136	7316	5009	2344	4610	4495	12399	12997	45089	3217	hsa:4495	Metallothionein-1G
LOC101929480	12.3314	210.224	-4.09152	1.11022e-16	2	0	5	18	5	14	1	10	10	5	20	16	6	17	28	45	22	1	8	212	170	110	272	175	251	153	85	724	209	148	186	61	270	284	319	193	112	184	hsa:101929480	uncharacterized LOC101929480
NPHS1	1.81245	54.6812	-4.91503	1.11022e-16	2	0	11	1	1	0	1	0	0	7	5	2	0	0	2	2	0	0	0	0	1	302	1	0	39	53	174	3	0	3	0	354	2	0	0	6	1	93	hsa:4868	F19541_1
SMYD1	0	6.15962	-20	1.11022e-16	0	0	0	0	0	0	0	0	0	0	0	0	0	0	0	0	0	0	0	0	1	0	0	118	1	0	1	0	0	0	1	0	0	0	0	0	0	0	hsa:150572	Histone-lysine N-methyltransferase SMYD1
KRT6A	154.249	6.89178	4.48424	2.22045e-16	2	8	144	6	206	835	1523	0	32	35	4	0	14	0	104	43	10	8	14	0	4	0	0	2	1	1	19	0	1	0	9	33	3	4	1	0	52	0	hsa:3853	cDNA FLJ78504, highly similar to Homo sapiens keratin 6A (KRT6A), mRNA
PDZK1IP1	2865.59	129.628	4.46638	2.22045e-16	1756	1589	1732	3047	6491	6133	6771	3311	3805	2824	2044	65	1250	238	3233	1751	2033	231	4530	41	35	198	38	77	143	223	331	66	266	76	46	218	25	150	23	17	8	487	hsa:10158	PDZK1-interacting protein 1
MKX	1270.46	61.5916	4.36647	2.22045e-16	245	127	110	2771	1807	1280	193	26	131	73	613	10071	2276	485	168	1253	215	920	1241	26	44	24	26	72	91	39	16	48	83	49	261	50	58	35	79	42	122	55	hsa:283078	Homeobox protein Mohawk
ZNRF2	3491.32	1404.88	1.31332	2.22045e-16	3694	2651	2343	2404	2860	3098	3282	2092	2501	3336	4713	5929	4816	3563	3013	3559	5602	2301	3308	1369	908	1448	1050	1134	1584	1543	912	1654	1785	1340	1654	1948	1494	1665	1556	1456	1070	1927	hsa:223082	Zinc finger/RING finger 2
DVL1	5392.43	2363.59	1.18996	2.22045e-16	5375	6563	5922	3630	7044	5141	3837	6260	7062	5380	4026	4762	5519	5943	3894	3257	4942	6399	3778	2300	3150	2100	2239	3096	2062	2227	1924	2360	2700	2725	2849	1882	2834	2191	2430	2854	2234	1873	hsa:1855	Dishevelled, dsh homolog 1 (Drosophila), isoform CRA_a
TET3	1472.46	818.918	0.84644	2.22045e-16	1530	1320	1337	1209	1338	1750	2106	884	857	1148	1275	2051	1597	1856	1663	1186	1418	1224	1739	1036	911	953	720	700	812	1057	903	671	822	942	1016	872	951	714	664	718	834	633	hsa:200424	Putative methylcytosine dioxygenase
MTHFR	5170.68	3109.2	0.733813	2.22045e-16	5911	4498	3168	5324	5843	5286	5823	4963	4426	4729	4765	5849	6722	6645	5000	4580	5052	3960	3244	3481	3113	3530	3459	3591	3166	3729	3024	2741	3303	3171	3309	2868	3393	2706	3292	3251	2755	2699	hsa:4524	Methylenetetrahydrofolate reductase short isoform
FAM122A	1047.81	1388.27	-0.4059	2.22045e-16	1156	961	1068	1151	897	1057	962	943	1003	981	1211	1045	929	963	1153	910	1070	943	1030	1819	1233	1642	1439	1291	1616	1457	923	1399	1556	1536	1471	1154	1444	1535	1381	1534	1526	1211	hsa:116224	family with sequence similarity 122A
GFOD2	810.935	1472.33	-0.860439	2.22045e-16	617	559	741	993	768	852	659	518	654	511	924	973	904	1381	928	1139	678	544	806	1519	1855	1414	1785	1686	1258	1424	981	1692	1864	1646	1853	993	1366	1511	1635	1680	1544	1043	hsa:81577	Glucose-fructose oxidoreductase domain-containing protein 2
HMBOX1	1168.81	2309.28	-0.982406	2.22045e-16	1391	995	1150	949	885	1217	1622	694	834	901	1063	1543	1291	946	2325	1076	866	1085	1026	3268	2904	2765	2268	2219	2859	2585	1425	1812	2313	2506	2780	1854	2278	2121	2437	1965	3170	1607	hsa:79618	Homeobox containing 1, isoform CRA_c
ATP7B	125.247	273.878	-1.12875	2.22045e-16	116	147	167	123	177	97	159	70	122	78	100	130	133	112	212	106	76	131	73	381	333	296	281	372	267	299	144	236	290	220	270	141	336	346	329	347	326	150	hsa:540	ATPase, Cu++ transporting, beta polypeptide, isoform CRA_c
SEMA6A	329.346	859.929	-1.38461	2.22045e-16	219	224	445	623	172	259	231	129	130	221	562	599	343	389	604	367	299	251	151	1108	698	1064	773	1234	840	909	533	664	1083	701	988	613	726	968	1252	1182	1186	363	hsa:57556	Semaphorin-6A
LRRC37A6P	96.356	261.972	-1.44297	2.22045e-16	104	95	108	81	42	61	115	77	96	44	119	51	177	95	116	112	89	49	164	282	228	252	294	271	380	315	72	354	455	155	193	245	249	250	404	255	253	241	hsa:387646	leucine rich repeat containing 37, member A6, pseudogene
CCSER1	67.0246	188	-1.48797	2.22045e-16	38	71	77	29	61	72	90	24	32	102	59	17	48	47	117	99	65	145	59	202	160	173	105	133	311	159	90	195	231	249	266	146	282	181	214	268	146	180	hsa:401145	coiled-coil serine-rich protein 1
GARNL3	172.952	499.052	-1.52882	2.22045e-16	119	84	180	259	131	141	98	126	138	172	292	238	163	179	248	179	273	123	88	420	554	562	889	531	432	362	240	696	672	546	555	205	504	573	477	721	582	251	hsa:84253	cDNA FLJ61250, highly similar to Homo sapiens GTPase activating Rap/RanGAP domain-like 3 (GARNL3), mRNA
PLAC9	376.689	1452.79	-1.94738	2.22045e-16	155	214	614	718	129	399	114	249	63	121	590	283	223	851	541	800	408	299	348	1148	1501	784	1803	3279	1013	1383	1346	1730	1300	1308	1222	608	1766	1810	1732	1640	1547	1350	hsa:219348	Placenta-specific protein 9
GPR97	16.8071	99.0896	-2.55967	2.22045e-16	13	12	25	11	8	30	27	11	18	5	7	5	10	3	82	13	10	16	10	154	98	58	79	121	80	96	94	49	129	59	123	49	58	221	169	132	111	55	hsa:222487	cDNA FLJ50249, highly similar to Probable G-protein coupled receptor 97
TMEM252	3.48106	23.7652	-2.77125	2.22045e-16	1	2	1	4	1	5	2	4	0	0	14	3	3	12	7	2	2	3	0	27	14	19	1	47	25	37	25	18	22	27	39	20	11	13	26	43	32	19	hsa:169693	Transmembrane protein 252
RADIL	29.9337	286.741	-3.25991	2.22045e-16	12	23	66	44	14	23	28	14	5	8	30	29	32	50	100	41	23	14	11	303	300	210	306	914	199	405	195	326	173	226	258	128	319	233	364	226	359	165	hsa:55698	cDNA FLJ50093
LOC101928015	2.3745	27.2111	-3.5185	2.22045e-16	0	0	0	4	2	1	5	2	3	0	3	0	0	7	11	3	1	0	3	20	14	6	21	57	26	21	14	59	27	42	20	9	32	50	50	25	20	21	hsa:101928015	uncharacterized LOC101928015
PKHD1L1	674.809	9517.28	-3.818	2.22045e-16	107	10	122	319	112	163	1347	18	62	19	494	23	2160	30	7348	243	72	289	122	19216	17259	2232	7565	3309	16369	8714	1244	13757	2397	13761	6485	6641	11546	17098	5000	12112	13493	7283	hsa:93035	Fibrocystin-L
ETNPPL	4.51719	64.799	-3.84247	2.22045e-16	1	1	6	10	1	4	3	0	1	5	2	0	0	0	23	25	2	0	3	48	26	32	113	28	69	53	13	192	55	35	18	18	78	66	283	65	58	28	hsa:64850	cDNA FLJ54670, highly similar to Homo sapiens alanine-glyoxylate aminotransferase 2-like 1 (AGXT2L1), mRNA
RGS13	9.00608	222.047	-4.62382	2.22045e-16	13	4	25	4	1	18	20	12	1	1	3	4	0	5	5	22	6	3	22	6	0	329	3	14	360	126	787	11	2	2	36	1762	6	1	7	2	3	667	hsa:6003	Regulator of G-protein signalling 13, isoform CRA_a
AICDA	3.56757	89.3197	-4.64597	2.22045e-16	12	4	15	0	3	2	6	2	1	4	0	2	4	1	1	1	2	0	6	7	3	453	2	1	103	106	297	3	0	4	0	498	1	1	0	0	0	203	hsa:57379	Activation-induced cytidine deaminase
CXCR5	19.2367	481.762	-4.64639	2.22045e-16	43	13	79	2	11	22	39	47	5	15	3	3	6	3	5	22	5	10	19	18	4	1815	28	59	210	619	3372	5	5	36	104	1791	15	3	1	2	7	612	hsa:643	Burkitt lymphoma receptor 1, GTP binding protein (Chemokine (C-X-C motif) receptor 5), isoform CRA_a
PLIN1	14.4916	363.967	-4.65052	2.22045e-16	4	9	29	14	3	10	6	5	2	3	15	26	5	28	19	34	55	3	4	86	40	169	140	3785	227	159	433	143	35	98	307	35	178	67	970	85	149	35	hsa:5346	Perilipin-1
SKOR2	10.9075	0.0512407	7.73382	3.33067e-16	0	0	0	139	0	6	2	0	0	1	46	1	1	7	0	0	10	0	1	0	0	0	0	0	1	0	0	0	0	0	0	0	0	0	0	0	0	0	hsa:652991	SKI family transcriptional corepressor 2
LOC642633	10.0973	0.254677	5.30915	3.33067e-16	18	4	7	3	7	11	1	1	1	5	17	10	13	2	7	19	45	5	14	0	0	0	1	1	1	0	0	0	0	0	0	0	0	2	0	0	0	0
B4GALT5	4137.19	1637.95	1.33676	3.33067e-16	4306	4877	4748	3693	5699	5670	5947	3043	2888	2746	3069	2095	5244	2531	4315	2930	2390	5517	5064	1643	2132	1708	1451	2216	1459	2124	1280	1318	1695	1692	1937	1527	2017	1605	1758	1460	1791	1131	hsa:9334	Beta-1,4-galactosyltransferase 5
LIMK1	3415.08	1472.71	1.21344	3.33067e-16	2684	3097	3227	4404	3625	5484	4593	3836	3317	2362	3289	2171	3335	2619	2096	3300	2506	3538	3755	1068	1494	2376	1510	1608	995	2017	2712	1308	1048	1105	1261	2243	1256	1181	1164	1168	1374	1438	hsa:3984	cDNA FLJ75611, highly similar to Homo sapiens LIM domain kinase 1 (LIMK1), transcript variant 1, mRNA
NAV2	7246.05	3343.43	1.11586	3.33067e-16	11041	5986	6198	10232	6259	8164	6923	6155	4478	4324	7950	7861	6053	9753	5983	9163	9049	5355	4217	5101	4295	3573	3611	3320	3829	3578	1675	2943	3273	4346	3863	2131	4024	2648	3673	2906	3598	3037	hsa:89797	cDNA FLJ77876, highly similar to Homo sapiens neuron navigator 2, mRNA
ITPRIPL2	3689.22	2297.95	0.682969	3.33067e-16	4301	3549	4266	3007	3033	4514	3992	2263	2461	2810	3407	3368	4284	3187	4172	5154	2976	3963	4115	2487	2101	2366	2061	2672	2376	2804	1571	2340	2477	1838	2926	2360	2550	2710	2330	1975	2688	2311	hsa:162073	Inositol 1,4,5-trisphosphate receptor-interacting protein-like 2
ALDH6A1	1470.11	2661.92	-0.856539	3.33067e-16	1491	1335	1283	1297	1473	1075	1224	1377	1626	2063	1612	1860	1156	1414	2044	1506	1372	1173	790	2665	2777	2890	3329	2343	3498	2748	1294	3258	3547	2640	2829	1602	2959	2691	3246	2674	3003	2154	hsa:4329	Aldehyde dehydrogenase 6 family, member A1, isoform CRA_b
SIRT4	44.1523	92.331	-1.06433	3.33067e-16	36	29	36	54	25	46	30	46	36	48	60	52	48	41	69	66	31	32	37	129	85	99	76	76	97	75	44	104	111	124	87	72	139	115	83	129	98	68	hsa:23409	NAD-dependent protein deacetylase sirtuin-4
SH3RF1	1382.82	3055.81	-1.14394	3.33067e-16	1516	1390	1617	1168	1458	949	1416	901	1040	1573	1289	1746	1193	1434	2428	1230	1136	1349	883	2910	3446	3085	3744	2915	4070	2856	1009	2500	3383	3941	3504	1435	4296	3764	2988	4298	3414	2394	hsa:57630	E3 ubiquitin-protein ligase SH3RF1
CASC2	158.414	384.347	-1.27871	3.33067e-16	163	75	137	174	94	139	135	84	112	146	292	181	160	212	214	209	233	95	118	405	221	358	484	322	380	373	103	478	443	455	489	181	525	494	599	443	398	427	hsa:255082	cancer susceptibility candidate 2 (non-protein coding)
LOC642852	512.32	1249.65	-1.28641	3.33067e-16	560	338	532	306	560	669	427	282	471	336	397	608	672	560	821	813	448	363	389	1887	1397	1360	1034	1581	1903	1020	519	1247	1191	1296	1473	810	1682	1468	1563	1583	798	714	hsa:642852	uncharacterized LOC642852
LRRIQ1	63.9175	273.234	-2.09585	3.33067e-16	72	36	59	59	40	44	40	18	28	31	88	47	42	41	149	76	123	71	140	345	102	197	268	209	315	532	39	274	260	336	366	136	435	255	457	315	192	380	hsa:84125	leucine-rich repeats and IQ motif containing 1
GLDN	918.391	43.0654	4.41451	4.44089e-16	141	127	50	862	182	1018	73	122	19	13	207	9013	199	3966	147	167	218	13	855	7	39	26	23	76	15	19	53	53	26	40	149	77	61	40	57	17	18	43	hsa:342035	Gliomedin
KIAA0408	580.981	48.2746	3.58916	4.44089e-16	343	200	190	968	143	479	131	440	185	503	1520	2549	244	1040	351	281	854	69	446	43	23	39	30	71	41	46	33	46	49	55	136	56	45	63	55	22	37	60	hsa:9729	Uncharacterized protein KIAA0408
ITGA2	5350.8	498.126	3.42517	4.44089e-16	9377	8607	8111	1027	5744	3436	4219	3575	2707	4530	1929	2824	9105	3990	5169	4660	2204	13358	4190	825	302	588	459	570	560	498	318	455	680	548	673	551	503	478	316	386	519	548	hsa:3673	Integrin alpha-2
PLAU	7814.28	818.34	3.25534	4.44089e-16	3958	8598	10461	11662	5873	29326	16952	4241	1919	2139	9520	793	3810	1521	4183	12080	2770	5154	12617	589	895	841	830	1122	558	1208	1245	653	894	708	813	832	582	994	464	602	1434	546	hsa:5328	Plasminogen activator, urokinase, isoform CRA_a
ELMO3	2588.81	1267.44	1.03037	4.44089e-16	2320	2456	1914	2581	2733	2624	1838	3559	3193	3173	2607	3253	2384	2521	1875	2060	2364	2046	1987	1332	1516	1168	1569	1558	1174	1184	905	1220	1497	1256	1356	827	1240	1293	1298	1750	1396	1178	hsa:79767	Engulfment and cell motility protein 3
SLC9A7	1706.46	1067.88	0.676253	4.44089e-16	1894	1449	1874	1773	1429	2353	2056	1151	1327	1679	2188	2070	1711	1457	1699	1571	1452	1119	1562	1129	1074	1491	1006	855	1223	1357	803	1007	1164	1094	1117	1260	974	921	1068	889	1135	1267	hsa:84679	cDNA FLJ32037 fis, clone NTONG2000499, highly similar to Sodium/hydrogen exchanger 7
COX15	1432.76	1866.83	-0.381795	4.44089e-16	1345	1298	1334	1401	1223	1501	1338	1207	1538	1649	1599	1775	1152	1286	1672	1339	1343	1271	1284	2113	1888	2039	2146	1857	1976	1970	1362	2024	1970	2004	1945	1687	1895	2040	1753	1988	1879	1896	hsa:1355	cDNA FLJ54125, highly similar to Cytochrome c oxidase assembly protein COX15
TTC21A	131.689	217.599	-0.724534	4.44089e-16	150	149	142	102	123	118	116	94	142	97	129	160	101	90	186	127	131	159	127	280	295	176	205	219	229	198	176	224	226	239	268	183	260	208	240	222	218	171	hsa:199223	tetratricopeptide repeat domain 21A
FAM53A	119.191	204.709	-0.780303	4.44089e-16	124	93	134	205	74	113	107	134	115	91	151	104	138	99	94	135	105	114	83	172	205	191	202	239	243	174	131	197	233	223	253	160	205	229	264	284	217	180	hsa:152877	Protein FAM53A
FGFBP3	149.968	278.033	-0.890601	4.44089e-16	185	102	150	195	92	139	116	136	115	133	177	167	158	159	132	211	188	143	94	392	254	271	342	340	330	241	126	350	297	276	360	157	316	324	324	285	246	227	hsa:143282	Fibroblast growth factor-binding protein 3
RGS9BP	7.16593	20.6458	-1.52662	4.44089e-16	4	6	11	10	14	3	7	10	10	4	12	5	4	4	13	5	3	5	2	27	26	20	30	20	32	20	14	23	19	18	10	16	24	14	24	29	20	16	hsa:388531	Regulator of G-protein signaling 9-binding protein
LOC101927594	20.5999	83.4398	-2.0181	4.44089e-16	9	6	11	18	8	35	17	9	18	4	22	38	30	22	43	51	26	9	13	63	155	87	101	91	65	72	29	55	114	79	120	37	89	123	111	74	116	49	hsa:101927594	uncharacterized LOC101927594
TMEM139	203.032	1225.97	-2.59415	4.44089e-16	210	76	56	178	474	17	192	165	337	11	22	13	954	163	247	555	36	20	16	1753	2878	798	944	1285	1001	748	780	1264	1077	1718	1426	331	1571	1068	1095	1525	1224	1246	hsa:135932	Transmembrane protein 139
RPL12P30	1.14054	13.2903	-3.54259	4.44089e-16	0	0	3	4	0	1	1	0	0	0	1	7	0	0	4	1	0	0	0	10	16	13	25	3	19	16	6	24	9	11	16	8	8	19	26	8	21	2		ribosomal protein L12 pseudogene 30
CDH6	1931.39	221.472	3.12444	5.55112e-16	2013	2503	2367	1066	2097	2393	7782	695	572	707	1251	929	1039	395	1999	2706	538	2686	2757	229	179	413	204	289	191	242	177	182	236	297	227	289	217	201	218	138	250	153	hsa:1004	Cadherin-6
MBTPS2	1311.34	773.101	0.762317	5.55112e-16	1320	1440	1362	1087	1185	1052	1214	1512	1364	1709	1391	1319	1273	984	1524	1061	1025	1324	1015	818	622	692	802	762	968	855	438	802	865	923	936	627	836	776	912	891	923	706	hsa:51360	cDNA FLJ75833, highly similar to Homo sapiens membrane-bound transcription factor peptidase, site 2 (MBTPS2), mRNA
DHX32	1830.61	1169.22	0.646771	5.55112e-16	2005	1695	1533	1417	2153	2065	2027	1240	1615	1476	1415	1414	2061	1996	1741	2411	1959	1847	1924	1280	1015	1186	1389	1226	1345	1267	694	1267	1437	1106	1180	792	1354	1339	1360	1260	1236	1163	hsa:55760	cDNA, FLJ96486, highly similar to Homo sapiens DEAH (Asp-Glu-Ala-His) box polypeptide 32 (DHX32), mRNA
DIS3L	1489.01	2178.04	-0.548679	5.55112e-16	1227	1206	1401	1865	1076	1528	1487	932	1293	1456	1749	2133	1336	1799	1520	1876	1369	1132	1404	2260	1937	2364	2499	1976	2669	2310	1432	2340	2451	2305	2733	1849	2339	2269	2384	2050	2526	1929	hsa:115752	DIS3-like exonuclease 1
NMT2	439.461	660.13	-0.587016	5.55112e-16	469	400	438	331	494	315	548	264	439	441	467	363	460	416	485	609	333	542	357	660	600	658	675	623	657	897	450	673	736	824	761	687	690	574	686	588	791	678	hsa:9397	Glycylpeptide N-tetradecanoyltransferase 2
MICAL3	1660.35	2900.68	-0.804905	5.55112e-16	1341	1471	1436	1578	1790	1780	1740	1457	1524	1491	2017	1945	1952	1927	1982	1388	1760	1104	1128	2683	3896	3412	3356	3314	3211	2947	2802	1941	2608	3356	2822	2195	3419	3164	2424	2795	3670	2309	hsa:57553	HCG21531, isoform CRA_b
CPQ	7839.02	16412.5	-1.06605	5.55112e-16	5167	4524	5922	11514	5649	8258	7222	5094	7409	7174	13724	8998	11170	7486	8140	11418	5853	5003	6942	17095	21832	20615	18006	16681	15787	13583	7352	17085	18095	17534	17328	9412	14355	16330	23975	20195	16784	18701	hsa:10404	Plasma glutamate carboxypeptidase, isoform CRA_a
TSPAN7	673.763	2355.93	-1.80599	5.55112e-16	487	196	731	870	436	242	527	662	456	294	913	2096	879	1114	759	703	737	294	201	1300	2334	3820	1989	4608	1335	2974	2436	2072	2769	2964	2634	2465	1502	1870	2270	2800	2477	1293	hsa:7102	Tetraspanin-7
LOC101927724	76.8446	330.829	-2.10607	5.55112e-16	59	66	83	191	26	58	64	33	30	54	121	86	90	38	121	126	82	66	58	400	166	211	251	291	485	229	77	572	518	303	379	129	419	419	631	443	335	273	hsa:101927724	uncharacterized LOC101927724
MS4A1	108.244	2336.13	-4.43176	5.55112e-16	321	35	395	14	67	46	269	124	41	79	88	178	22	15	18	99	24	60	121	143	16	6733	117	251	2060	2695	8496	111	43	162	634	15626	125	22	37	11	46	6294	hsa:931	Membrane-spanning 4-domains, subfamily A, member 1, isoform CRA_a
LOC100289206	7.10601	0.0503366	7.14129	6.66134e-16	9	12	9	3	5	4	7	3	4	4	18	3	9	3	6	10	19	3	2	0	0	0	0	1	0	0	0	0	0	0	0	0	0	0	0	0	0	0		putative uncharacterized protein CXorf49-like
IGSF1	15738.5	626.742	4.65029	6.66134e-16	10051	4091	8583	44470	22222	8950	17984	8497	16036	1669	13629	35065	35124	18477	7499	8347	3265	21084	9396	503	483	788	725	809	470	664	323	513	416	660	2427	399	258	1127	436	639	407	336	hsa:3547	Immunoglobulin superfamily member 1
MIR3189	19.3332	0.798984	4.59677	6.66134e-16	29	48	27	14	8	8	10	4	17	19	5	3	2	7	27	2	14	100	13	0	0	1	0	0	0	0	0	1	6	4	1	0	0	2	0	0	1	0	hsa:100422943	microRNA 3189
FOXQ1	3362.16	304.316	3.46575	6.66134e-16	3083	3714	2863	1177	8838	1743	2950	3491	5572	3474	1587	1892	5885	2568	2683	1846	1369	3991	2352	139	484	278	167	677	386	353	77	286	474	252	264	85	559	794	152	86	301	146	hsa:94234	Forkhead box protein Q1
C1orf116	4259.21	953.821	2.1588	6.66134e-16	3631	4423	3206	5116	6265	1587	3819	4911	5555	8038	3159	6192	4106	3621	4099	2109	2543	3904	1631	1547	2547	1054	1328	656	1553	677	999	540	956	1190	998	336	711	623	359	624	768	852	hsa:79098	Specifically androgen-regulated gene protein
GLS2	542.661	190.495	1.5103	6.66134e-16	574	835	550	315	527	299	306	652	737	835	440	538	491	437	466	488	568	453	401	218	221	142	236	187	231	132	177	232	242	245	242	128	229	198	199	160	154	136	hsa:27165	Glutaminase liver isoform, mitochondrial
FAM20C	2908.67	1244.01	1.22537	6.66134e-16	3095	3648	3101	2315	3247	3084	2912	3507	4199	2509	2082	1809	2384	3304	2108	3365	2346	2827	1551	1103	1869	1239	1514	1302	835	1256	1453	1166	1373	1139	1129	858	1706	1062	956	1221	1884	1001	hsa:56975	Extracellular serine/threonine protein kinase FAM20C
WWTR1-AS1	29.8025	83.4542	-1.48555	6.66134e-16	14	13	13	75	13	37	20	31	20	14	41	40	18	39	24	54	43	22	28	92	101	60	91	90	125	67	43	116	83	63	105	33	92	89	117	110	65	89	hsa:100128025	WWTR1 antisense RNA 1
STK32B	46.8735	143.029	-1.60946	6.66134e-16	9	42	60	62	48	75	135	25	26	31	46	31	22	17	81	101	31	15	29	112	104	119	150	163	100	173	175	126	152	125	279	130	120	138	204	143	182	95	hsa:55351	cDNA FLJ78035, highly similar to Homo sapiens serine/threonine protein kinase
TRNW	9.48949	34.9668	-1.88158	6.66134e-16	10	11	14	4	8	11	5	13	12	6	9	7	16	7	10	8	18	4	1	23	61	28	32	41	27	15	20	33	33	42	57	24	38	61	44	24	42	35	hsa:4578	tRNA
LOC101928450	5.34614	26.5706	-2.31326	6.66134e-16	3	2	5	6	7	2	14	5	5	2	3	2	8	2	9	10	6	4	5	24	48	21	22	26	43	14	20	22	32	39	43	9	35	5	23	29	33	28	hsa:101928450	uncharacterized LOC101928450
EYA1	5.52451	54.6856	-3.30724	6.66134e-16	0	6	10	3	0	9	7	0	0	1	6	0	0	3	15	26	2	0	18	50	33	45	47	149	38	69	16	34	53	43	53	34	68	63	120	33	91	40	hsa:2138	Eyes absent homolog 1 (Drosophila), isoform CRA_g
LOC100421148	0.260239	5.07151	-4.28451	6.66134e-16	0	0	0	0	0	0	0	0	0	0	0	0	0	0	2	1	0	2	0	8	7	4	5	9	4	6	3	11	5	4	4	1	2	6	9	2	6	3		non-SMC condensin I complex, subunit G pseudogene
HAPLN1	166.052	9.01715	4.20282	7.77156e-16	139	210	206	305	191	87	24	21	66	217	156	247	114	64	61	88	482	274	137	0	0	5	0	9	0	4	1	97	12	5	7	0	0	12	2	8	9	6	hsa:1404	Hyaluronan and proteoglycan link protein 1, isoform CRA_a
SHISA6	637.257	36.5287	4.12478	7.77156e-16	59	44	72	1529	270	553	441	83	29	50	824	1244	4525	780	123	125	898	233	150	26	30	49	13	75	39	50	31	28	30	40	61	42	26	30	33	42	52	18	hsa:388336	Protein shisa-6 homolog
UBE2QL1	1263.93	143.296	3.14085	7.77156e-16	931	494	576	1320	493	931	300	862	759	766	1965	3694	900	3568	349	2004	2769	568	429	190	182	109	81	187	143	147	75	186	203	62	341	146	102	124	160	134	168	72	hsa:134111	Ubiquitin-conjugating enzyme E2Q-like protein 1
ATP1B3	3700.14	1781.91	1.05416	7.77156e-16	5084	4278	4067	3076	3308	3169	3918	3489	4907	3459	2120	1983	3690	3663	3763	3819	2665	4972	2769	1535	1873	1840	1801	2195	1471	2169	1744	2087	1747	1508	1538	1939	1730	1566	1909	1733	2477	1766	hsa:483	Sodium/potassium-transporting ATPase subunit beta-3
P2RX5-TAX1BP3	2560.28	1441.48	0.828752	7.77156e-16	2159	2739	2633	2574	3239	2641	2654	3064	2702	2148	2017	1681	2859	2206	2184	2473	2229	2978	1965	1214	1744	1638	1508	1819	1300	1573	1819	1437	1259	1257	1364	1518	1330	1402	1347	1327	1772	1262	hsa:100533970	P2RX5-TAX1BP3 readthrough (NMD candidate)
MEX3C	3401.78	2018.72	0.752844	7.77156e-16	3630	3082	3244	2896	4025	3227	4466	2171	2463	2634	3031	3159	4141	2979	3867	2820	2539	4377	4542	2187	1614	2220	1707	1975	1907	2476	1564	1754	2240	2317	2264	2644	2291	2278	2038	1782	1999	2194	hsa:51320	Uncharacterized protein
CALU	8460.4	5353.71	0.660188	7.77156e-16	7766	8617	11025	7421	8615	8447	9504	5410	7867	7737	8124	6531	11130	8020	9556	9728	5526	8990	7212	6211	3931	5747	5524	6152	5692	5955	3755	5437	5525	5377	5935	4603	6116	5305	6347	5163	7193	4865	hsa:813	Calumenin, isoform CRA_a
H2AFY	6228.82	4309.61	0.531402	7.77156e-16	5504	5442	6101	6897	6815	6777	6817	6397	6361	5901	5330	5812	5218	6481	5519	5727	5428	6513	6126	4150	4180	5255	4242	4748	3770	4843	5362	4034	4449	3835	4113	5508	4004	4135	4161	4169	3973	4626	hsa:9555	Histone H2A
MID1	305.11	762.572	-1.32154	7.77156e-16	212	195	494	643	218	293	379	98	122	251	350	245	199	239	591	502	233	282	221	1108	646	1156	842	908	850	1046	323	692	858	845	477	479	986	830	984	678	632	649	hsa:4281	Midline 1 (Opitz/BBB syndrome), isoform CRA_a
MLLT3	1014.77	2632.42	-1.37524	7.77156e-16	1097	833	896	785	585	805	1116	507	655	1115	1191	1262	840	993	1899	1016	1470	863	1060	4020	2100	2411	2593	2013	3977	1760	762	3237	3700	2830	2805	1498	3409	3629	2643	3716	2492	2194	hsa:4300	cDNA FLJ58676, highly similar to Protein AF-9
PKDREJ	11.9307	35.6463	-1.57908	7.77156e-16	10	9	17	17	11	10	13	4	6	11	7	14	13	9	30	13	18	3	9	40	24	22	52	32	44	26	14	47	57	42	47	26	39	45	29	47	49	19	hsa:10343	PKDREJ
LINC00693	30.2165	123.699	-2.03343	7.77156e-16	8	3	40	50	18	32	62	8	8	2	54	2	112	10	51	43	21	33	18	109	97	104	152	64	172	157	34	181	189	95	111	98	120	126	199	114	220	90	hsa:645206	long intergenic non-protein coding RNA 693
ATP6V0E2-AS1	57.558	249.178	-2.11409	7.77156e-16	49	41	81	31	32	46	72	54	45	37	64	39	28	59	100	106	68	49	74	165	209	178	257	241	187	226	158	545	179	481	285	168	246	402	355	224	219	148	hsa:401431	ATP6V0E2 antisense RNA 1
LOC101928875	3.55545	20.074	-2.49722	7.77156e-16	0	4	2	3	2	3	6	1	2	0	2	10	9	2	7	4	2	2	6	21	34	3	15	15	15	10	10	14	27	23	37	15	30	24	24	24	17	33	hsa:101928875	uncharacterized LOC101928875
DBX2	1.71103	18.5881	-3.44145	7.77156e-16	1	0	2	1	0	0	0	0	2	0	1	0	1	0	20	5	0	0	0	22	21	20	23	22	14	7	10	10	41	9	37	15	19	35	10	22	22	6	hsa:440097	Homeobox protein DBX2
COX6A2	0.316913	19.4844	-5.94209	7.77156e-16	0	1	0	1	0	0	0	0	0	0	0	0	1	0	0	2	0	1	0	4	1	2	2	360	1	1	3	1	1	1	0	3	1	0	1	0	0	4	hsa:1339	Cytochrome c oxidase subunit 6A, mitochondrial
TCEB1P20	14.9179	0.348464	5.41989	8.88178e-16	12	5	3	12	10	8	5	17	4	12	25	39	10	30	16	11	37	5	17	0	0	0	0	0	0	1	0	0	1	3	1	0	0	1	0	0	0	0		transcription elongation factor B (SIII), polypeptide 1 pseudogene 20
APOC1P1	144.174	14.1037	3.35367	8.88178e-16	48	22	23	182	84	146	156	119	153	22	211	380	250	388	20	15	419	9	43	6	24	15	4	8	2	14	31	29	8	9	23	36	24	4	4	1	3	23	hsa:342	apolipoprotein C-I pseudogene 1
PHF16	817.289	515.214	0.665673	8.88178e-16	852	914	664	750	1027	563	847	569	875	878	711	828	759	862	866	894	692	987	590	593	562	606	547	479	607	513	345	492	529	556	558	460	519	534	507	574	596	482	hsa:9767	PHD finger protein 16, isoform CRA_a
ZNF775	154.643	268.653	-0.7968	8.88178e-16	135	173	196	138	190	179	142	151	129	108	197	112	113	90	201	191	110	164	149	297	321	317	236	319	226	318	331	276	284	267	249	308	272	233	256	273	220	205	hsa:285971	Zinc finger protein 775
LOC101929054	10.6232	29.2731	-1.46236	8.88178e-16	5	14	12	15	4	18	3	8	9	9	7	17	8	10	15	22	6	6	10	30	42	30	28	28	46	21	13	28	38	22	40	25	40	41	26	28	20	26	hsa:101929054	uncharacterized LOC101929054
FREM1	18.8912	91.9156	-2.2826	8.88178e-16	16	13	75	7	2	18	9	8	2	13	6	5	0	39	65	26	6	2	44	191	38	95	75	177	80	69	87	95	83	117	103	63	104	123	99	45	60	97	hsa:158326	FRAS1-related extracellular matrix protein 1
LOC100505902	15.3105	115.067	-2.90987	8.88178e-16	8	4	20	34	6	1	5	11	8	8	12	35	15	26	28	28	30	5	4	118	136	83	218	66	49	88	49	196	82	89	125	18	136	248	213	146	116	76	hsa:100505902	uncharacterized LOC100505902
NPSR1-AS1	8.60777	0.0494297	7.44412	9.99201e-16	12	27	1	0	6	2	2	0	0	0	0	1	29	11	2	42	3	20	3	0	0	1	0	0	0	0	0	0	0	0	0	0	0	0	0	0	0	0	hsa:404744	NPSR1 antisense RNA 1
LRP4-AS1	62.2959	2.56518	4.602	9.99201e-16	33	15	25	161	30	162	34	26	29	56	100	97	46	124	31	28	57	23	97	1	5	3	0	4	1	2	2	3	3	0	9	3	3	4	2	1	2	2	hsa:100507401	LRP4 antisense RNA 1
CYP2S1	644.11	77.9861	3.04602	9.99201e-16	985	905	708	163	893	397	673	907	764	1065	115	263	258	441	898	621	234	1170	273	35	36	98	46	127	19	182	202	58	56	42	119	152	43	70	61	17	72	62	hsa:29785	cDNA FLJ52866, highly similar to Cytochrome P450 2S1 (EC 1.14.14.1)
NFE2L3	2646.45	359.915	2.87833	9.99201e-16	2091	3805	2736	1174	3973	4693	4054	1614	1838	1600	1161	367	3443	1600	2020	3324	1439	2391	5751	196	90	615	151	245	270	632	643	224	255	250	505	1369	240	201	139	71	98	746	hsa:9603	Nuclear factor (Erythroid-derived 2)-like 3
MBOAT7	3118.19	1664.56	0.905574	9.99201e-16	2636	2791	2750	4541	3499	3882	3095	2807	2883	3955	3643	2338	3465	3110	2315	2909	2316	2383	2438	1471	2341	2482	2102	2024	1386	1816	1554	1122	1902	1675	1573	1355	1351	1712	1414	1979	1954	1129	hsa:79143	Lysophospholipid acyltransferase 7
CLTA	10199.9	5974.28	0.771717	9.99201e-16	8931	10056	7457	11277	11072	8718	8580	11749	12681	10224	9913	9080	8780	12146	6829	9389	10621	11550	8690	5048	6654	5467	6979	6796	5463	5882	5067	6973	7113	6035	5991	5332	5450	6458	6174	6496	6786	6086	hsa:1211	Clathrin light chain A
THAP11	1198.14	1769.67	-0.56268	9.99201e-16	1125	1073	1227	1355	1035	1379	1254	1309	1104	1228	1259	1133	1127	1146	1194	1406	946	856	1039	1905	2141	2251	1880	2005	1576	1901	1876	1548	2049	1736	1728	1790	1576	1703	1618	1919	1532	1630	hsa:57215	THAP domain-containing protein 11
BCL2L11	1857.57	3583.47	-0.947939	9.99201e-16	1918	1764	2196	1405	2269	1990	2141	1165	1548	1603	1451	2572	1738	1316	2903	1824	1212	1574	1958	3064	4938	4797	4092	2839	4481	3201	2311	3030	4394	4193	4099	2629	4035	4578	2961	3376	3880	2967	hsa:10018	Bcl-2-like protein 11
LOC101928545	13.9224	37.809	-1.44132	9.99201e-16	9	2	11	18	6	18	10	3	16	11	27	20	16	15	20	14	21	13	12	35	27	33	41	22	46	44	12	44	53	48	42	21	46	38	61	54	31	46
LAMA2	302.27	994.612	-1.7183	9.99201e-16	242	421	890	345	84	222	62	92	24	196	139	62	94	589	818	691	74	331	321	1737	799	888	641	1222	1173	779	612	900	963	714	1255	886	1516	1075	1338	953	1306	757	hsa:3908	Laminin subunit alpha-2
LOC100507053	19.7888	65.6858	-1.7309	9.99201e-16	31	11	21	9	11	20	23	4	7	4	29	22	12	20	42	39	27	11	32	108	52	37	42	45	91	66	22	101	75	87	74	53	67	88	102	84	48	50	hsa:100507053	uncharacterized LOC100507053
MIR4697HG	138.041	515.063	-1.89965	9.99201e-16	81	89	168	193	74	194	169	73	82	77	148	124	255	78	350	124	128	77	113	999	600	581	507	704	473	529	186	546	459	631	554	148	972	629	524	321	406	358	hsa:283174	MIR4697 host gene (non-protein coding)
PDGFA	551.853	276.88	0.995025	1.11022e-15	522	653	738	612	461	623	451	415	231	500	693	613	464	619	530	764	422	688	293	233	192	255	340	390	203	353	264	289	284	228	292	231	403	319	327	256	342	208	hsa:5154	Platelet-derived growth factor alpha polypeptide, isoform CRA_a
LRP12	1037.04	612.583	0.759499	1.11022e-15	1254	724	1024	846	860	1037	1039	606	839	959	1211	1231	1375	1143	1038	1174	1169	943	859	938	404	631	535	492	802	612	226	645	726	751	795	482	713	674	675	664	752	545	hsa:29967	Low-density lipoprotein receptor-related protein 12
FAM60A	2745.34	1725.69	0.669814	1.11022e-15	2596	2506	2355	2335	3535	2686	3680	1777	2390	2364	2389	2456	2975	2758	2397	3313	2446	3257	2802	1490	1583	1946	1312	1491	2009	2007	1759	1809	1984	1759	1834	2418	1705	1373	1612	1501	1955	2004	hsa:58516	Protein FAM60A
SLC39A6	5260.21	3438.11	0.613502	1.11022e-15	5927	4214	4179	5165	4959	4778	5242	3216	4881	5351	6624	4893	6520	5748	4900	5267	5065	5455	5467	3992	2437	3683	3205	3089	4534	3275	1646	3699	3422	4718	4542	2812	4141	3037	4058	3852	3952	3431	hsa:25800	cDNA FLJ50261, highly similar to Zinc transporter SLC39A6
NOLC1	3072.87	4053.25	-0.399492	1.11022e-15	2772	2597	3072	3296	2898	3196	3343	2386	3054	3374	3315	3464	3140	3324	3361	2720	2698	2655	2377	4457	4028	5227	4712	4271	3631	4208	3560	3548	3825	4046	3965	3879	4092	4337	4590	4297	4362	3953	hsa:9221	Nucleolar and coiled-body phosphoprotein 1
HID1	588.849	1083.87	-0.880228	1.11022e-15	385	498	638	692	544	425	446	729	537	710	692	651	507	706	641	465	488	598	518	1156	1108	1099	1191	1377	998	1252	1362	747	984	1024	969	1132	925	981	984	1409	1496	820	hsa:283987	Protein HID1
FOSB	1076.89	20334.9	-4.23901	1.11022e-15	414	1085	2812	1881	197	144	1713	583	140	1319	548	741	119	1021	3462	781	1324	1906	103	6417	7203	118	2039	40174	523	5801	13641	6491	17243	26757	16124	78	143569	42019	43213	29218	1974	103	hsa:2354	FBJ murine osteosarcoma viral oncogene homolog B, isoform CRA_a
LOC101928492	230.72	796.155	-1.7869	1.22125e-15	243	188	130	353	172	132	434	132	85	159	213	279	235	270	337	284	136	430	128	961	1193	529	878	830	633	1005	303	414	1119	691	1066	254	1231	818	1150	709	1252	574
KCNMB2	6.142	66.545	-3.43755	1.22125e-15	5	2	10	1	0	3	3	0	2	0	2	1	3	1	58	11	10	3	3	46	29	67	55	11	56	19	70	47	62	64	131	6	59	270	102	93	39	75	hsa:10242	Calcium-activated potassium channel subunit beta-2
TMEM220-AS1	77.3419	164.775	-1.09118	1.33227e-15	63	75	64	34	33	82	38	104	34	70	140	140	91	68	50	107	123	61	57	163	217	146	162	201	161	160	119	189	165	190	210	89	210	159	201	179	154	139	hsa:101101775	TMEM220 antisense RNA 1
HYOU1	5802.49	12554.5	-1.11346	1.33227e-15	4285	4087	6163	9136	4710	6467	7332	3691	4035	5019	7838	5050	7756	9560	6333	4961	3226	4470	4467	16872	16208	16391	14286	12137	15021	13669	8078	7420	15565	12101	8118	15653	14209	9882	11192	16263	13117	8679	hsa:10525	Hypoxia up-regulated 1, isoform CRA_a
MPL	25.7417	70.2598	-1.44859	1.33227e-15	25	23	19	36	23	13	22	33	18	20	31	44	23	21	39	35	18	27	8	80	114	74	98	78	72	74	32	72	87	74	61	29	70	95	51	83	91	36	hsa:4352	Thrombopoietin receptor
RNF2P1	1.2865	21.6322	-4.07166	1.33227e-15	1	0	3	1	2	0	2	1	2	1	2	1	0	1	3	2	0	0	2	21	20	3	35	25	20	6	6	17	46	25	26	13	15	23	19	59	39	7		ring finger protein 2 pseudogene 1
IGHV5-78	0.278155	16.6079	-5.89984	1.33227e-15	3	0	1	0	0	0	0	1	0	0	0	0	0	0	0	0	0	0	0	0	0	46	1	1	10	11	108	0	0	0	2	92	2	0	0	0	0	27		immunoglobulin heavy variable 5-78 (pseudogene)
LOC101929202	16.1542	0.351381	5.52273	1.44329e-15	2	1	0	45	29	17	1	0	4	0	6	152	25	1	0	11	1	1	9	0	0	0	0	3	0	0	0	1	0	0	1	0	0	0	1	0	1	0
RASGRF1	947.586	55.2075	4.10132	1.44329e-15	246	296	619	566	2104	680	293	925	1513	273	1084	2384	1223	1836	762	804	1037	425	358	17	14	96	12	33	54	63	211	36	26	20	163	129	11	77	10	6	11	56	hsa:5923	cDNA FLJ77032, highly similar to Homo sapiens Ras protein-specific guanine nucleotide-releasing factor 1 (RASGRF1), transcript variant 1, mRNA
LOC283070	433.852	1116.8	-1.3641	1.44329e-15	271	227	521	498	167	597	569	374	441	418	697	437	282	545	628	608	259	113	468	1870	937	1618	1684	1177	870	1645	883	1041	950	1389	699	830	991	955	1133	885	804	1455	hsa:283070	uncharacterized LOC283070
FLJ45872	1.80182	39.5505	-4.45617	1.44329e-15	1	0	1	0	0	0	0	0	0	1	0	2	0	0	28	2	0	0	0	65	4	6	66	45	22	51	1	19	36	22	91	26	39	105	66	52	30	41	hsa:401478	FLJ45872 protein
INHBB	6470.87	2001.1	1.69316	1.55431e-15	10535	3208	4235	8243	7789	5284	9084	6039	4345	4185	9429	6314	9265	9388	6880	4621	5401	4337	2055	2162	4422	2133	2081	2361	1290	1983	1492	761	2306	2585	2378	1007	1878	1972	1545	1429	2682	2268	hsa:3625	Inhibin beta B chain
NIPAL3	9428.76	4530.94	1.05726	1.55431e-15	7560	7925	6793	10823	8448	9393	7316	7085	8615	9724	11363	17235	11890	12269	8275	7822	8235	6912	7443	5066	4103	4874	5074	4705	5163	5251	2429	4622	5435	4858	4686	3564	5069	4819	4611	5315	5090	4051	hsa:57185	NIPA-like protein 3
ANKFY1	5549.09	3193.94	0.796914	1.55431e-15	5784	6464	5757	5608	6106	5781	5084	5968	5888	7203	5402	5356	4593	5114	5695	4013	3071	4958	4371	4147	3399	4080	3743	3669	3370	3981	2646	2661	3220	3216	3363	2858	3223	2804	3045	2749	3398	2748	hsa:51479	cDNA FLJ32485 fis, clone SKNMC2001596, highly similar to Ankyrin repeat and FYVE domain-containing protein 1
COL28A1	11.2981	48.2965	-2.09584	1.55431e-15	23	15	10	41	2	11	3	2	6	5	10	8	6	8	18	7	19	14	5	70	40	47	42	61	72	34	26	57	46	75	62	20	79	57	67	65	17	13	hsa:340267	Collagen alpha-1(XXVIII) chain
PITX3	14.4307	0.713278	4.33853	1.66533e-15	21	14	30	10	12	7	4	27	15	26	16	3	10	1	19	19	7	20	2	1	1	0	0	4	0	0	0	0	0	1	1	1	0	0	2	2	0	1	hsa:5309	Paired-like homeodomain transcription factor 3, isoform CRA_a
PGPEP1	2417.33	1484.24	0.703692	1.66533e-15	2058	1969	2475	2420	2348	2160	2286	2824	2457	2539	2636	2188	1911	1824	2595	1986	3057	2626	2272	1131	1982	1573	1724	1514	1393	1371	1583	1535	1944	1544	1501	1001	1396	1623	1310	1436	1788	1423	hsa:54858	Pyroglutamyl-peptidase 1
NELFCD	2358.9	3369.79	-0.514542	1.66533e-15	1878	1807	1921	3205	2143	2649	2266	2198	2189	2306	2802	2834	2415	2678	2333	2128	2195	1785	2068	3172	4047	3635	3832	3660	3539	3248	2842	3588	3771	3392	3665	2877	3216	3579	3534	3614	3730	2664	hsa:51497	cDNA FLJ59161, highly similar to Negative elongation factor C/D
WDR96	70.1128	301.146	-2.10271	1.77636e-15	66	31	71	64	27	59	42	36	60	56	80	114	68	72	127	70	142	45	82	343	139	260	341	240	263	402	77	239	263	338	370	124	690	342	530	404	212	377	hsa:80217	Cilia- and flagella-associated protein 43
CD164L2	161.808	8.97814	4.17172	1.88738e-15	108	223	234	126	28	435	58	316	78	60	141	114	109	79	56	291	296	136	91	10	14	0	6	7	8	15	13	16	11	6	10	13	12	12	2	7	7	4	hsa:388611	CD164 sialomucin-like 2 protein
CCNA1	152.244	13.3581	3.51059	1.88738e-15	43	144	107	50	263	392	334	50	65	50	62	4	325	13	74	71	38	592	161	5	36	6	17	13	7	10	12	12	23	15	7	12	14	4	10	10	29	14	hsa:8900	cDNA, FLJ95009, highly similar to Homo sapiens cyclin A1 (CCNA1), mRNA
FRMD3	11652	1551.36	2.90897	1.88738e-15	9172	5483	5851	15329	4267	14614	5493	7850	8285	14968	17757	29483	10183	21243	7235	11616	12230	3621	13002	1939	1640	1281	1516	2476	2325	1951	455	1553	2953	1375	2174	626	1495	1940	1362	1072	727	1663	hsa:257019	FERM domain-containing protein 3
C19orf26	235.513	126.568	0.895898	1.88738e-15	208	192	223	376	227	220	204	233	164	206	297	256	251	350	167	172	215	193	220	122	151	169	130	153	98	141	98	120	165	125	135	104	138	122	145	137	110	107	hsa:255057	Protein Dos
TOMM34	2109.33	1134.84	0.894298	1.88738e-15	2239	2151	2080	2137	2219	1872	1610	2571	2508	2503	1626	2443	1814	2311	1756	1672	1892	2185	1157	1339	1470	1062	1414	1324	998	1219	1136	1223	1155	1070	1151	943	1076	1314	1086	1050	1046	959	hsa:10953	Mitochondrial import receptor subunit TOM34
MEAF6	4863.46	2673.95	0.863009	1.88738e-15	4927	4211	3651	3983	4551	4324	3918	3975	4821	4204	5104	6105	4606	7587	3407	4477	7064	4695	4483	2536	2616	2227	2769	2645	2635	2734	1838	3458	3023	2828	3263	2558	2858	2794	2897	2722	3114	2704	hsa:64769	Chromatin modification-related protein MEAF6
LIMA1	4380.5	2987.34	0.552236	1.88738e-15	5129	3986	4322	4375	4419	3282	6057	3108	4377	4029	3928	4187	3214	4475	4460	4894	4298	4903	3969	3361	1783	3246	3384	3508	2899	3438	1909	2877	3474	2747	3257	3249	3437	3247	3373	2973	3179	3232	hsa:51474	cDNA FLJ38853 fis, clone MESAN2010321, highly similar to LIM domain and actin-binding protein 1
CXCL12	2025.64	9240.6	-2.18961	1.88738e-15	964	1660	4190	1437	759	3056	1720	1691	362	982	2602	1172	791	2723	3221	6737	893	1109	2132	9591	4691	13918	7994	18194	5384	12360	13782	7328	8342	9448	9197	14703	8562	6680	10031	4287	4314	10665	hsa:6387	Stromal cell-derived factor 1
LOC100996335	14.1093	0.617624	4.51378	1.9984e-15	9	4	5	11	11	14	3	13	12	4	22	14	25	2	7	19	69	9	9	0	1	0	2	0	0	0	0	1	0	1	1	0	0	3	0	2	0	1	hsa:100996335	high mobility group nucleosome-binding domain-containing protein 5-like
TMEM98	8546.96	3092.9	1.46645	1.9984e-15	8435	8913	7153	5804	14158	5339	7334	9330	8610	7140	6822	8140	12069	6686	5529	11577	11300	9167	3663	2992	4433	2869	4023	4053	2868	2710	2442	2293	3532	4075	3813	1563	2547	3242	3171	2850	3922	2779	hsa:26022	Transmembrane protein 98
PEG3	366.698	1004.82	-1.45428	1.9984e-15	351	323	326	378	271	245	324	212	234	366	642	460	464	491	487	542	364	168	218	1992	756	1047	955	686	1095	812	314	1127	1261	1318	1416	604	1548	953	1126	992	910	906	hsa:5178	PEG3 protein
LOC101929309	127.79	402.309	-1.65453	1.9984e-15	101	102	137	122	46	107	124	151	135	120	106	88	188	121	234	122	127	77	159	481	283	292	455	286	584	267	114	636	706	339	416	159	406	524	558	580	437	392	hsa:101929309	uncharacterized LOC101929309
VEPH1	37.1606	153.72	-2.04846	1.9984e-15	22	35	44	43	21	42	5	29	38	62	45	39	21	15	42	75	28	47	36	210	139	122	167	109	228	103	53	320	209	147	181	37	172	179	258	176	86	125	hsa:79674	Ventricular zone-expressed PH domain-containing protein homolog 1
PLA2G2E	8.37369	0.14977	5.80504	2.10942e-15	13	9	2	0	3	10	2	12	24	12	3	4	1	13	4	7	29	0	3	0	0	0	0	0	0	0	0	1	2	0	0	0	0	0	0	0	0	0	hsa:30814	Group IIE secretory phospholipase A2
HS6ST2	1319.8	79.0647	4.06115	2.10942e-15	42	11	52	6233	26	4242	502	47	5	401	5545	5	255	121	48	1343	208	18	6374	50	2	137	18	87	40	286	59	11	14	88	39	126	19	28	24	6	8	495	hsa:90161	cDNA FLJ58774, highly similar to Heparan-sulfate 6-O-sulfotransferase 2 (EC 2.8.2.-)
EPS8L1	2157.64	1188.04	0.860868	2.10942e-15	1836	1903	1788	2484	2103	2011	1809	2116	2123	2202	2826	2251	2300	2725	1520	1617	2592	2324	1388	1403	1588	999	1635	1301	1226	922	595	1348	1347	1484	1291	719	1412	1469	875	1522	1167	900	hsa:54869	cDNA FLJ32490 fis, clone SKNSH1000301, highly similar to Epidermal growth factor receptor kinasesubstrate 8-like protein 1
KPNA6	3864.21	2825.07	0.451889	2.10942e-15	4111	3751	3379	3980	4250	3801	4273	3052	3847	3990	3573	3911	4300	4115	4010	3468	3033	3690	3070	3603	3104	3058	3288	3161	3003	3320	2245	2560	2831	2810	2831	2586	2924	2586	2810	2540	3338	2493	hsa:23633	Importin subunit alpha-7
PLA2G7	486.571	1208.66	-1.31268	2.10942e-15	477	420	411	235	577	280	944	229	332	193	277	387	529	397	1252	858	341	642	355	1509	866	1547	1319	952	1423	1189	621	1417	1453	1721	1196	1285	1351	1278	744	1149	901	1755	hsa:7941	Phospholipase A2, group VII (Platelet-activating factor acetylhydrolase, plasma), isoform CRA_a
HES2	110.472	11.8261	3.22364	2.22045e-15	55	136	154	11	217	115	446	48	167	57	35	36	38	36	120	103	58	95	129	2	40	10	3	16	6	25	9	26	18	17	8	5	18	3	2	2	10	7	hsa:54626	Transcription factor HES-2
XPR1	7699.45	1882.28	2.03227	2.22045e-15	5920	6849	5476	8017	6474	12134	13211	4105	4748	5274	7262	4223	9654	4659	5933	11663	4602	7262	16739	2254	1347	1997	2073	1948	1915	2472	1197	1956	2087	2045	2009	1610	2294	1845	2159	1466	2300	1925	hsa:9213	Xenotropic and polytropic retrovirus receptor, isoform CRA_a
LOC100652999	258.564	390.97	-0.596536	2.22045e-15	215	249	246	366	256	314	268	182	191	235	246	299	252	304	335	227	139	206	287	470	344	438	436	388	380	407	264	477	439	456	440	284	390	434	414	391	473	326	hsa:100652999	uncharacterized LOC100652999
NYAP2	29.5281	1.50722	4.29213	2.33147e-15	10	3	9	2	65	6	119	1	9	18	1	3	122	7	77	6	14	74	10	5	0	1	0	1	0	3	0	1	2	0	4	7	1	1	1	0	1	2	hsa:57624	Neuronal tyrosine-phosphorylated phosphoinositide-3-kinase adapter 2
MAP3K4	1072.21	1525.26	-0.508463	2.33147e-15	1147	881	1056	1272	814	1221	1103	748	1000	1126	1251	1237	1063	1047	1281	846	1057	787	1017	1887	1399	1702	1597	1324	1809	1579	1041	1334	1756	1761	1642	1336	1962	1518	1516	1596	1799	1283	hsa:4216	Mitogen-activated protein kinase kinase kinase 4
PARK2	116.59	234.068	-1.00549	2.33147e-15	121	114	111	115	114	92	80	115	146	119	138	178	93	118	116	98	120	101	63	210	195	185	288	221	281	217	95	279	245	315	315	131	257	228	306	305	329	194	hsa:5071	E3 ubiquitin-protein ligase parkin
KCNA2	30.1307	320.853	-3.41261	2.33147e-15	39	10	104	27	4	30	33	47	5	5	62	3	4	18	22	46	6	7	92	251	450	840	197	197	335	563	390	171	424	71	232	525	501	78	324	74	255	343	hsa:3737	Potassium voltage-gated channel subfamily A member 2
NUDT8	303.67	503.746	-0.730195	2.44249e-15	304	306	265	320	290	269	267	435	364	249	230	261	283	297	232	389	272	341	208	602	420	437	584	604	443	436	400	644	583	440	490	390	525	582	578	662	448	565	hsa:254552	Nucleoside diphosphate-linked moiety X motif 8, mitochondrial
ABCC2	10.7752	26.6675	-1.30736	2.44249e-15	17	6	16	14	7	4	12	3	13	4	11	14	7	14	11	15	10	13	11	29	10	15	23	32	25	31	33	29	19	31	31	30	38	22	41	29	26	26	hsa:1244	Canalicular multispecific organic anion transporter 1
MARC1	1238.11	3484.93	-1.49299	2.44249e-15	908	461	622	2765	1038	1218	1061	645	1145	837	3040	1173	753	1688	1833	1551	812	628	1167	3734	2960	2565	4931	4687	3299	3232	1030	3617	3984	5443	3137	1333	4291	3884	3917	3709	4843	3846	hsa:64757	Mitochondrial amidoxime-reducing component 1
S100A6	107083	27078.9	1.98348	2.55351e-15	97672	155522	82563	53314	146506	80016	107365	135526	143188	92304	46833	54506	98836	77516	65572	142720	81810	197220	99136	19242	39725	16286	39373	33728	19842	20885	22858	38678	28515	27173	24836	16734	27363	30491	26624	27799	37585	27126	hsa:6277	Protein S100-A6
OPHN1	415.428	813.214	-0.969037	2.55351e-15	332	357	412	599	306	457	359	318	293	401	565	549	379	380	688	426	322	329	287	1051	671	881	927	935	1242	825	321	711	1044	842	917	406	998	869	856	907	899	686	hsa:4983	cDNA FLJ60067, highly similar to Oligophrenin 1
ALK	128.84	15.4359	3.06121	2.77556e-15	263	132	45	167	81	218	110	68	29	38	157	155	77	239	47	61	216	92	219	13	9	13	16	14	19	10	8	25	23	13	23	11	17	27	10	18	21	13	hsa:238	Tyrosine-protein kinase receptor
GGT2	625.337	133.934	2.22311	2.77556e-15	839	549	504	1114	396	932	462	629	257	191	931	278	987	98	663	491	880	652	821	346	166	85	237	47	98	166	76	75	209	167	93	78	123	207	54	106	172	114	hsa:728441	Inactive gamma-glutamyltranspeptidase 2
SIGLEC6	870.764	45.9864	4.243	2.88658e-15	991	13	15	18	7064	17	29	877	14	4	7	3024	200	593	36	2383	196	0	318	5	1	48	7	39	18	62	130	10	3	18	270	161	5	4	4	5	10	86	hsa:946	Sialic acid binding Ig-like lectin 6, isoform CRA_a
LINC00887	91.0411	6.43156	3.82328	2.88658e-15	5	4	5	354	128	362	183	35	52	93	135	15	5	39	30	21	15	2	239	9	3	3	8	5	3	18	1	6	17	0	7	3	3	7	4	9	2	19	hsa:100131551	long intergenic non-protein coding RNA 887
PPP2R2A	2599.92	2036.84	0.352134	2.88658e-15	2405	2304	2213	2815	2552	2765	2974	1679	2143	2866	3086	2980	2413	2540	2310	2657	2477	2478	2731	2252	1932	2251	2163	2090	2182	2336	1433	1959	2154	2198	2132	1824	2122	2079	2310	2086	2217	2080	hsa:5520	Serine/threonine-protein phosphatase 2A 55 kDa regulatory subunit B alpha isoform
TGFBR2	6841.88	12058.7	-0.817608	2.88658e-15	5169	4897	7632	7721	5264	6415	9250	4252	4994	3952	10313	8083	5797	8053	9636	9806	5427	4747	7016	12894	8682	10916	11600	17811	12158	15152	10551	11028	13842	12943	15753	13011	10311	12210	15371	11306	12028	8337	hsa:7048	TGF-beta receptor type-2
LEPROTL1	2911.77	1812.88	0.683608	2.9976e-15	2633	2171	2392	2768	2785	2969	3443	1919	2723	2553	2859	3173	2885	3689	2506	3378	2762	2400	4185	1751	1056	1791	1706	1674	1704	2216	1652	2102	1792	1757	2315	2614	1904	1825	1892	1576	1723	2340	hsa:23484	Leptin receptor overlapping transcript-like 1
ISOC1	1534.06	1002.46	0.613812	2.9976e-15	1751	1439	1195	1290	1889	1128	1480	1168	1569	1344	1455	1788	2024	1566	1585	1460	1543	1555	1175	1055	987	944	987	1048	1099	937	767	1174	1183	1004	1131	941	1118	1163	1064	991	957	1011	hsa:51015	Isochorismatase domain-containing protein 1
CHRNA10	16.0863	40.5086	-1.33239	2.9976e-15	8	8	16	9	9	7	16	13	8	1	26	12	18	20	44	28	17	17	26	32	40	35	52	41	49	32	40	43	39	54	37	28	59	41	39	50	49	28	hsa:57053	CHRNA10 protein
SLCO1B7	13.4662	0.195142	6.10868	3.10862e-15	15	0	4	0	1	0	1	2	4	1	0	186	7	10	11	0	11	1	0	0	0	0	0	0	1	0	0	0	0	0	3	0	0	0	0	0	0	0	hsa:338821	Putative solute carrier organic anion transporter family member 1B7
RNF112	15.4639	52.4984	-1.76337	3.10862e-15	12	7	26	23	8	26	5	4	8	4	21	8	6	55	23	18	10	17	11	42	44	46	39	43	53	53	69	37	41	41	88	60	81	50	76	46	79	33	hsa:7732	cDNA FLJ52256, highly similar to Zinc finger protein 179
TFCP2	1475.05	1990.6	-0.432437	3.21965e-15	1378	1070	1349	1809	1337	1726	1489	1103	1302	1518	1844	1679	1419	1630	1611	1334	1484	1054	1319	2549	1685	2190	2236	1893	2249	2249	1480	1808	2148	1995	1941	1883	2322	2255	1875	2084	2098	1966	hsa:7024	Alpha-globin transcription factor CP2
ELK1	1680.34	1017.95	0.723093	3.33067e-15	1477	1668	1719	1645	1873	1767	1621	2057	1637	1525	1553	1432	1939	1885	1319	1515	1434	1689	1215	898	1228	1254	1104	1243	825	1146	1377	852	1035	909	1012	1075	1013	908	851	969	1082	909	hsa:2002	ELK1, member of ETS oncogene family, isoform CRA_a
IFT140	1662.61	3317.87	-0.996808	3.33067e-15	1484	1505	1734	2189	1500	1578	1361	1692	1517	1830	1713	1934	1863	1636	2142	1420	1433	1335	925	3914	5060	4012	3947	4031	3761	3004	1722	2734	3772	3955	3399	1596	3539	3054	3483	3998	3380	2416	hsa:9742	cDNA FLJ30571 fis, clone BRAWH2006044, highly similar to Intraflagellar transport 140 homolog
HRK	185.432	17.3364	3.41901	3.44169e-15	43	163	251	61	320	94	292	69	203	166	52	31	784	40	234	130	41	410	41	10	50	19	20	11	8	9	10	22	22	18	13	18	14	10	20	9	27	23	hsa:8739	Activator of apoptosis harakiri
FLJ23867	429.037	82.9592	2.37063	3.44169e-15	326	335	372	180	799	432	352	389	593	290	234	580	406	472	383	294	270	951	220	75	98	101	108	104	65	83	56	79	85	94	123	66	80	75	66	59	163	41	hsa:200058	uncharacterized protein FLJ23867
C1QTNF4	18.6884	90.5747	-2.27697	3.44169e-15	6	21	26	44	5	13	9	6	17	4	10	46	21	13	65	30	11	4	2	68	112	95	69	149	42	115	142	61	80	84	114	51	73	178	53	102	109	53	hsa:114900	Complement C1q tumor necrosis factor-related protein 4
SLITRK4	298.888	57.5166	2.37756	3.55271e-15	290	275	318	228	358	118	352	160	304	210	265	293	219	543	389	176	196	718	142	59	18	21	70	60	77	68	17	48	43	87	144	53	38	77	92	35	92	39	hsa:139065	SLIT and NTRK-like protein 4
FGF11	275.486	702.901	-1.35134	3.55271e-15	224	163	226	413	122	567	144	189	154	213	682	273	61	531	280	385	281	44	235	774	383	743	905	749	529	951	641	733	666	806	608	571	765	788	1072	707	424	924	hsa:2256	Fibroblast growth factor 11 variant
TNFRSF10A	562.829	247.683	1.1842	3.66374e-15	550	723	508	577	595	711	800	327	517	472	503	301	684	384	448	501	380	656	819	207	250	262	204	239	254	343	396	134	259	225	258	493	248	155	171	228	222	231	hsa:8797	Tumor necrosis factor receptor superfamily member 10a
MACC1	1586.96	346.957	2.19344	3.77476e-15	2359	1784	1537	322	2250	522	3027	733	1622	1673	905	1272	1516	1467	2148	1020	1426	2781	1049	477	376	359	403	280	490	335	165	203	416	577	408	250	518	246	192	263	387	448	hsa:346389	Metastasis-associated in colon cancer protein 1
LOC101927522	1.32306	16.7876	-3.66544	3.88578e-15	1	3	1	0	0	1	3	1	0	0	1	5	0	1	6	0	0	1	1	42	21	10	21	19	35	11	2	30	16	11	19	6	18	26	13	15	6	9	hsa:101927522	uncharacterized LOC101927522
LOC100507661	10.0076	0.402994	4.63419	3.9968e-15	32	3	2	4	4	1	7	10	10	6	3	11	3	12	15	4	32	11	15	1	0	0	0	1	0	0	0	0	1	0	1	2	0	2	0	0	0	0	hsa:100507661	uncharacterized LOC100507661
SRL	1947.13	328.359	2.568	3.9968e-15	1730	629	757	3310	2371	1464	1349	1480	3372	1664	1238	1538	2863	4088	968	2488	999	1273	2399	301	122	335	460	580	183	360	246	337	325	359	409	215	371	533	442	288	218	362	hsa:6345	cDNA FLJ32026 fis, clone NTONG1000214, highly similar to SARCALUMENIN
MB21D2	332.576	195.761	0.764595	3.9968e-15	370	310	381	397	384	330	323	301	255	244	307	314	255	464	294	423	239	257	328	258	265	167	176	177	221	282	205	173	188	204	147	161	178	228	170	186	206	203	hsa:151963	Protein MB21D2
CDADC1	391.759	879.088	-1.16604	3.9968e-15	428	274	332	410	192	431	352	206	223	378	517	454	331	440	617	467	509	298	486	988	684	813	780	757	1046	831	328	1100	1075	863	939	508	1259	1449	1296	1046	743	780	hsa:81602	cDNA, FLJ93273, highly similar to Homo sapiens cytidine and dCMP deaminase domain containing 1 (CDADC1), mRNA
LGI3	217.219	1067.83	-2.29746	3.9968e-15	34	52	238	1636	106	268	56	171	71	172	352	184	68	90	228	184	36	90	96	1757	1281	1377	1978	902	840	1058	380	1036	1378	1050	1040	476	890	761	1222	1256	1337	923	hsa:203190	Leucine-rich repeat LGI family member 3
ACOT11	420.181	943.219	-1.16658	4.10783e-15	582	497	329	430	651	449	472	339	337	480	296	441	404	344	496	434	278	177	337	1567	1079	800	967	1154	1075	1145	350	1198	993	802	928	518	1112	872	1459	854	879	760	hsa:26027	Acyl-coenzyme A thioesterase 11
BCMO1	1.86678	13.7572	-2.88156	4.10783e-15	0	3	9	0	1	2	2	1	0	2	0	0	0	0	8	3	1	1	2	18	29	11	18	17	15	6	18	12	13	18	18	6	9	11	8	7	9	21	hsa:53630	cDNA FLJ54359, highly similar to Beta,beta-carotene 15,15'-monooxygenase (EC 1.14.99.36)
MR1	4101.17	2603.81	0.655413	4.21885e-15	4054	3874	3800	5307	2819	5362	4402	3481	3385	4556	5825	4088	3619	3702	3760	3900	3218	2715	4450	2845	2276	3024	3188	2365	3159	3132	2030	2762	2903	2597	2703	2932	2534	2451	2625	2176	2597	2539	hsa:3140	Major histocompatibility complex class I-related gene protein
CASZ1	226.059	572.339	-1.34017	4.32987e-15	217	228	238	181	258	165	342	161	140	144	164	241	163	395	468	174	152	223	165	846	850	530	658	711	553	621	399	434	507	801	594	311	896	531	456	646	387	430	hsa:54897	cDNA FLJ34970 fis, clone NTONG2005363, highly similar to Castor homolog 1 zinc finger protein
SGK1	2114.63	5054.4	-1.25713	4.55191e-15	1763	1894	2803	5765	1463	1649	2570	1561	975	786	3528	1281	1784	1425	3583	1887	1115	1817	2186	5057	7142	4177	6647	5258	4405	5683	5269	3482	6898	5760	6004	3871	5282	5396	4747	4570	4135	4336	hsa:6446	cDNA FLJ52914, highly similar to Serine/threonine-protein kinase Sgk1 (EC 2.7.11.1)
RIMS4	166.392	987.81	-2.56965	4.55191e-15	47	46	151	179	51	150	225	197	40	76	937	50	134	152	425	165	86	35	26	351	1602	702	1367	1672	548	1125	656	479	926	1686	1227	277	1367	824	1334	738	1575	783	hsa:140730	Regulating synaptic membrane exocytosis protein 4
LOC101927943	38.3603	85.8053	-1.16145	4.66294e-15	43	38	41	42	39	32	33	18	28	23	28	23	69	24	55	64	28	44	44	79	102	60	91	90	92	84	58	76	87	79	89	70	117	161	89	77	96	76	hsa:101927943	uncharacterized LOC101927943
LOC284825	0.212325	12.9253	-5.92778	4.66294e-15	0	1	1	0	0	0	0	0	0	0	0	0	0	0	2	0	0	0	0	16	8	0	8	13	18	2	10	25	7	12	23	1	22	41	19	11	6	11	hsa:284825	uncharacterized LOC284825
CLDN9	416.337	30.6888	3.76197	4.77396e-15	570	530	460	75	260	114	300	979	719	640	295	379	310	728	284	128	349	307	65	15	145	22	5	62	24	34	12	16	34	17	21	13	35	51	42	13	22	3	hsa:9080	Claudin-9
UBQLN1	6485.6	5183.68	0.323264	4.77396e-15	7016	5766	5875	6507	6234	6183	6449	5093	6539	6944	6765	6574	6752	6922	6038	5604	6133	6775	6029	5931	4100	5891	5326	4681	5472	5721	4258	5272	5359	5571	5678	6166	5702	4871	5049	5431	5362	5380	hsa:29979	Ubiquilin 1, isoform CRA_d
LIPT2	73.1556	130.355	-0.833408	4.77396e-15	62	62	48	64	70	64	75	76	48	47	105	97	85	74	68	83	122	51	59	136	138	129	127	93	159	103	81	159	166	138	160	105	147	143	148	179	117	120	hsa:387787	Putative lipoyltransferase 2, mitochondrial
PRDM16	745.291	1881.01	-1.33563	4.77396e-15	362	705	730	888	730	724	681	634	495	874	861	1093	1208	608	1034	581	601	595	441	2268	2492	2658	2209	1787	2437	1629	850	1516	2054	1823	2029	914	1836	1679	1790	2149	3426	1249	hsa:63976	PR domain zinc finger protein 16
LOC100419815	1.67062	15.4356	-3.20781	4.77396e-15	4	0	2	3	0	0	0	0	1	0	2	3	0	2	9	3	0	2	1	23	18	10	16	15	23	3	1	16	21	15	17	12	4	11	24	35	27	12		ankyrin repeat domain 57 pseudogene
LOC100505474	6.14486	49.9042	-3.02171	4.996e-15	6	0	4	6	1	1	0	0	4	8	5	49	3	9	14	3	0	0	3	31	20	28	47	29	57	50	18	47	92	43	84	42	73	69	129	41	30	56
FGF14-AS2	143.722	310.607	-1.11181	5.10703e-15	114	123	98	183	46	174	131	145	134	90	170	163	184	141	139	177	214	84	165	373	329	230	358	342	372	259	113	390	442	316	349	143	239	384	435	347	368	301	hsa:283481	FGF14 antisense RNA 2
C11orf88	1.24229	18.9633	-3.93213	5.21805e-15	0	2	1	2	2	3	0	1	1	0	1	1	1	2	1	1	0	1	3	4	5	10	39	26	7	57	7	7	4	31	12	0	43	15	60	10	6	32	hsa:399949	chromosome 11 open reading frame 88
PIK3R2	3534.38	1969.72	0.843464	5.55112e-15	2742	3556	3674	4400	4472	3823	3975	3824	3863	3629	3249	2751	3068	3091	3354	2483	2201	4340	2703	2017	2148	2499	2541	2308	1549	2403	1955	1762	2340	1968	1935	1404	2174	1936	1664	2231	2108	1418	hsa:5296	Phosphoinositide-3-kinase, regulatory subunit 2 (P85 beta), isoform CRA_a
PTX3	37.4947	176.326	-2.23349	5.55112e-15	26	27	49	28	17	60	34	31	30	27	72	28	26	49	82	50	26	17	24	316	94	81	156	114	164	138	57	258	337	96	295	150	180	289	148	282	215	111	hsa:5806	Pentraxin-related protein PTX3
KIAA2013	5720.28	2975.27	0.943064	5.66214e-15	4925	4841	4858	6011	4926	5941	3777	6810	6398	6870	6848	7501	5773	7920	4064	4616	5378	4283	3685	3079	3374	3267	3137	3638	2375	3335	3094	2665	3494	2895	2974	3052	2961	2872	2684	3284	2921	2721	hsa:90231	Uncharacterized protein KIAA2013
LOC101929132	19.2538	61.8893	-1.68454	5.77316e-15	10	10	14	25	10	20	14	31	11	12	19	24	15	12	31	22	45	17	15	97	65	35	52	68	97	55	24	107	55	72	83	41	71	76	68	78	23	47	hsa:101929132	uncharacterized LOC101929132
HEMGN	0.691995	13.9141	-4.32964	5.88418e-15	1	3	1	1	0	0	1	0	0	1	0	0	0	0	0	4	0	0	1	7	2	26	5	11	12	16	12	19	15	5	16	62	6	5	10	13	4	25	hsa:55363	Hemogen, isoform CRA_a
DCUN1D2	239.158	355.223	-0.570758	5.9952e-15	231	189	223	240	168	258	270	213	179	158	329	328	163	222	269	222	284	264	249	399	304	314	309	389	331	350	270	421	385	385	493	321	372	405	448	356	339	355	hsa:55208	DCN1, defective in cullin neddylation 1, domain containing 2
KCNJ2-AS1	209.292	41.0434	2.35029	6.10623e-15	186	134	91	307	138	355	166	182	120	116	230	186	441	207	64	296	279	78	327	60	57	28	45	34	93	39	17	44	60	25	58	26	33	36	34	42	46	26	hsa:400617	KCNJ2 antisense RNA 1 (head to head)
SSBP3	1279.45	2103.96	-0.717581	6.10623e-15	1060	1030	1486	1545	1249	1142	1376	1272	1346	1226	1245	1610	1077	1610	1306	1265	1265	761	835	2151	1861	3136	2426	2717	1593	2848	2135	1640	1991	2058	2107	2163	2064	2003	2032	2141	2166	1780	hsa:23648	Single-stranded DNA-binding protein 3
PELI2	255.445	503.036	-0.977649	6.10623e-15	223	202	295	212	285	178	195	102	211	251	259	331	360	212	391	327	189	265	275	570	331	466	374	480	681	524	209	485	645	699	586	379	603	567	739	626	500	435	hsa:57161	E3 ubiquitin-protein ligase pellino homolog 2
SOX10	2.97297	21.3815	-2.84639	6.10623e-15	0	1	12	8	0	0	0	5	1	2	3	0	0	0	2	21	1	0	0	28	34	27	26	28	26	24	29	20	13	29	23	4	25	11	17	36	13	1	hsa:6663	SRY (Sex determining region Y)-box 10, isoform CRA_a
UNC5CL	448.978	43.2345	3.37639	6.21725e-15	480	636	492	193	528	1292	464	468	367	178	233	59	425	59	447	330	493	366	774	36	30	30	31	54	41	46	53	68	36	34	42	63	44	57	53	45	30	46	hsa:222643	MUXA protein
CHDC2	0.724544	10.698	-3.88413	6.21725e-15	0	1	2	0	0	0	1	0	0	0	2	0	0	0	7	0	0	0	1	9	11	10	10	4	5	17	2	17	17	8	12	2	11	11	30	16	9	10	hsa:286464	Calponin homology domain-containing protein 2
OSBPL6	75.6617	170.478	-1.17195	6.32827e-15	76	75	172	90	69	65	55	55	39	51	59	26	32	94	124	116	43	87	84	175	154	194	253	200	126	180	99	201	168	134	155	181	151	178	209	209	254	114	hsa:114880	Oxysterol-binding protein-related protein 6
LOC101928828	15.1534	0.454044	5.06066	6.43929e-15	0	0	0	44	1	0	3	1	2	0	102	64	1	34	1	19	19	2	1	0	0	0	0	1	0	1	0	2	0	1	0	1	0	0	3	0	0	0	hsa:101928828	uncharacterized LOC101928828
RETN	129.096	9.31023	3.79348	6.43929e-15	53	76	95	96	105	426	8	6	76	2	6	0	67	2	183	475	146	26	587	1	1	0	24	4	0	1	2	32	1	5	1	4	1	52	9	12	2	29	hsa:56729	Resistin
PTGER1	36.759	4.53122	3.02013	6.43929e-15	25	32	41	66	52	76	13	71	16	26	28	16	19	42	23	37	26	16	50	0	4	4	7	5	0	4	6	5	9	3	1	19	4	2	3	1	1	9	hsa:5731	Prostaglandin E2 receptor EP1 subtype
PLXND1	8667.35	4186.86	1.04972	6.43929e-15	8483	8289	8410	8910	7688	10997	9104	12181	6084	7639	9716	10750	9246	8236	9930	7318	5483	4308	7490	3855	4308	5572	3550	6443	3663	6195	5853	2522	3742	3803	4069	5747	2998	3343	4209	4607	4334	2332	hsa:23129	cDNA FLJ58111, highly similar to Plexin-D1
MAPKAP1	3578.38	4464.78	-0.319281	6.55032e-15	3363	3182	3282	3622	3333	3997	3670	3095	3573	3356	3636	3368	3108	3466	3195	4118	3457	3306	4236	4520	4268	4688	4849	4918	4499	4915	3670	4839	5191	4727	3953	3733	4659	4538	5168	4678	4651	4606	hsa:79109	Mitogen-activated protein kinase associated protein 1, isoform CRA_a
PCLO	446.813	1115.33	-1.31973	6.55032e-15	635	348	374	752	278	507	478	280	228	423	637	621	295	195	802	288	316	442	481	1959	1093	1323	1192	973	1662	957	241	1152	1440	1120	1103	613	1328	1220	1209	1099	1350	913	hsa:27445	cDNA FLJ54500, highly similar to Protein piccolo
FOLH1	302.396	37.5463	3.0097	6.66134e-15	161	245	181	308	200	553	49	207	95	301	485	1124	214	555	100	113	362	278	111	52	29	54	31	40	32	50	21	45	35	22	37	73	41	15	72	40	28	20	hsa:2346	Glutamate carboxypeptidase 2
TMPRSS3	71.6649	701.324	-3.29074	6.66134e-15	87	79	73	27	17	115	213	13	17	38	139	55	57	2	174	93	39	13	115	1108	1854	912	402	581	1316	611	353	451	1092	670	646	238	812	611	450	542	228	709	hsa:64699	Transmembrane protease serine 3
PCDH1	3381.22	1591.46	1.08719	6.77236e-15	3210	3406	3418	2997	4405	3227	2957	3239	3420	4830	3035	3363	3709	3767	3307	1787	1940	4248	1978	1619	1888	2293	1745	1887	1886	1903	1042	954	1855	1633	1635	1334	1644	1379	1700	2296	1439	985	hsa:5097	cDNA FLJ77464, highly similar to Homo sapiens protocadherin 1 (cadherin-like 1) (PCDH1), transcript variant 1, mRNA
MAGI2	499.764	1031.15	-1.04494	6.77236e-15	417	640	505	706	320	569	303	420	389	596	678	552	530	334	708	549	390	351	332	1114	1282	1176	1178	1005	1473	941	313	1022	1343	1245	1188	498	1030	1044	1206	1222	1141	803	hsa:9863	cDNA FLJ61315, highly similar to Membrane-associated guanylate kinase, WW andPDZ domain-containing protein 2
ENPP1	1666.3	4966.98	-1.57572	6.77236e-15	3301	2275	2429	2812	932	708	617	2079	2718	1936	2051	1137	541	770	2999	987	744	1032	557	4758	3600	5389	6495	6212	7171	5816	1978	3145	4194	7006	3745	2218	7769	3780	6955	4927	6113	6268	hsa:5167	cDNA, FLJ95771, highly similar to Homo sapiens ectonucleotide pyrophosphatase/phosphodiesterase 1 (ENPP1), mRNA
DNAH7	217.741	645.807	-1.56849	6.88338e-15	272	135	158	202	124	170	152	128	135	196	292	448	174	302	372	196	294	105	221	915	431	614	763	510	846	728	114	680	668	960	752	219	1123	663	919	730	447	673	hsa:56171	Dynein heavy chain 7, axonemal
RAD51D	344.022	494.766	-0.524245	6.99441e-15	266	394	364	373	360	359	351	311	351	270	367	262	229	305	371	508	276	327	338	526	530	442	592	589	485	526	430	553	482	511	512	472	515	482	494	571	528	396	hsa:5892	cDNA FLJ55763, highly similar to DNA repair protein RAD51 homolog 4
SPANXA2-OT1	14.7239	4.21716	1.80381	7.10543e-15	12	16	15	9	17	12	14	10	14	10	15	15	14	26	18	8	22	15	11	2	6	2	8	1	1	5	2	1	4	2	3	0	6	7	2	8	16	6	hsa:619455	SPANXA2 overlapping transcript 1
CNTNAP3	32.2721	123.659	-1.938	7.10543e-15	5	10	34	40	24	78	39	6	16	13	81	18	30	69	47	57	5	32	10	154	51	86	79	232	228	149	45	113	128	155	153	96	162	116	181	126	96	91	hsa:79937	CNTNAP3 protein
SPATA9	61.2573	32.2323	0.926373	7.21645e-15	57	49	52	74	52	40	44	56	60	52	67	74	66	45	66	66	71	60	85	30	23	27	20	28	57	30	19	58	30	38	34	30	30	44	33	27	31	41	hsa:83890	Spermatogenesis-associated protein 9
LOC100131691	53.8867	97.981	-0.862575	7.21645e-15	37	46	40	54	35	54	48	49	47	34	55	63	57	65	93	71	66	40	50	126	106	95	94	136	126	78	72	96	112	80	105	77	109	129	100	122	77	73
MIR4435-1HG	716.452	346.456	1.0482	7.43849e-15	493	837	617	512	1063	673	758	633	696	448	665	751	507	724	737	1034	671	851	595	405	609	194	458	384	242	352	330	456	338	318	314	274	379	429	231	249	323	409	hsa:541471	MIR4435-1 host gene (non-protein coding)
NTM	641.048	64.3735	3.3159	7.54952e-15	320	553	765	1477	238	2177	195	107	27	216	1720	71	1248	91	344	1355	156	179	962	38	41	57	60	221	46	79	47	45	60	51	64	52	52	65	112	38	68	65	hsa:50863	Neurotrimin
LRFN1	30.6528	96.3924	-1.6529	7.66054e-15	22	24	46	38	30	35	46	29	14	16	35	24	13	27	44	70	15	17	30	88	87	147	89	165	82	122	166	67	82	101	89	104	82	85	59	110	66	71	hsa:57622	Leucine-rich repeat and fibronectin type III domain-containing protein 1
FMO2	241.92	1349.39	-2.4797	7.77156e-15	73	117	488	248	24	225	51	261	3	126	270	16	27	132	312	602	231	149	1182	1285	612	1168	947	1753	2743	1042	838	1492	917	1134	2487	1015	1979	794	2679	1322	672	1651	hsa:2327	Flavin-containing monooxygenase
LOC101928806	36.5218	85.0317	-1.21924	7.99361e-15	30	26	29	45	35	25	29	37	50	31	46	57	21	30	42	60	42	26	16	90	66	84	122	111	73	78	54	151	116	63	76	47	107	94	81	92	95	65	hsa:101928806	uncharacterized LOC101928806
NIM1	10.5285	31.3671	-1.57495	8.10463e-15	8	9	9	18	10	11	9	10	5	10	10	10	5	4	14	10	9	10	25	27	17	36	57	52	34	34	29	35	29	52	27	19	39	23	24	27	26	26	hsa:167359	Uncharacterized protein
B3GAT1	2017.54	345.681	2.54508	8.21565e-15	2171	1916	2189	1162	3984	517	1338	2212	1988	1053	962	1428	3610	3007	1581	1302	2737	3048	763	225	479	297	438	454	278	494	255	354	341	365	211	149	351	486	426	64	617	432	hsa:27087	cDNA FLJ55820, highly similar to Galactosylgalactosylxylosylprotein 3-beta-glucuronosyltransferase 1 (EC 2.4.1.135)
C6orf165	42.8503	150.153	-1.80906	8.21565e-15	36	20	37	62	12	47	43	19	25	17	63	44	25	34	71	84	75	28	68	126	63	124	241	135	99	208	51	179	138	185	149	61	272	202	229	155	131	211	hsa:154313	chromosome 6 open reading frame 165
TMEM120B	322.355	571.479	-0.826052	8.54872e-15	318	336	366	298	366	327	403	305	329	241	329	236	255	242	470	312	230	351	262	690	871	487	539	661	607	527	499	559	531	690	610	460	696	529	587	648	515	396	hsa:144404	Transmembrane protein 120B
KCNK2	332.223	1560.66	-2.23193	8.54872e-15	63	139	335	544	111	156	464	13	42	111	604	176	977	279	605	1142	99	328	171	1222	816	1596	2027	961	2711	2955	269	1409	3125	1765	1025	1455	1781	1629	1870	1361	1372	1466	hsa:3776	Potassium channel subfamily k member 2 variant 2
LINC00973	18.7822	1.08506	4.11352	8.65974e-15	12	71	27	1	11	38	42	3	2	0	2	5	15	2	8	37	5	53	17	0	0	0	0	0	0	0	2	6	1	1	3	2	1	2	1	0	2	0	hsa:100506377	long intergenic non-protein coding RNA 973
OR2W3	46.0359	186.032	-2.01472	8.65974e-15	36	29	50	91	37	38	34	45	68	72	33	75	15	32	34	77	14	54	17	306	245	172	242	221	165	144	59	327	276	116	189	35	161	118	302	229	237	106	hsa:343171	Olfactory receptor 2W3
EFHC2	76.8171	256.451	-1.73918	8.77076e-15	43	21	52	174	48	48	136	22	47	19	178	104	134	24	88	101	64	44	113	211	132	225	455	290	206	386	70	230	258	265	352	157	322	244	452	329	237	243	hsa:80258	cDNA FLJ78473, highly similar to Homo sapiens EF-hand domain (C-terminal) containing 2 (EFHC2), mRNA
CTH	122.264	349.282	-1.5144	8.88178e-15	99	155	168	75	132	87	149	77	112	164	94	94	152	53	224	161	100	85	87	328	604	417	409	299	562	279	142	328	412	371	394	171	310	293	351	446	484	212	hsa:1491	Cystathionine gamma-lyase
C9orf66	62.7924	186.445	-1.57009	9.10383e-15	51	27	48	34	51	39	79	46	80	102	53	40	54	30	107	126	54	79	66	193	143	164	222	181	265	159	57	321	254	167	163	110	121	222	255	320	203	142	hsa:157983	chromosome 9 open reading frame 66
LOC100129518	12.4985	34.6151	-1.46965	9.76996e-15	10	7	11	22	10	10	6	13	12	10	24	17	7	22	20	10	8	5	9	31	33	26	39	52	52	51	24	51	41	24	39	15	23	26	43	46	35	26	hsa:100129518	uncharacterized LOC100129518
AHR	8725.51	3987.3	1.12983	9.88098e-15	10107	9260	11030	4885	9051	6644	12404	4678	6969	11126	7325	4781	9679	6467	10238	11716	6420	11580	7846	4285	3201	4709	2914	4679	4281	5498	3103	3007	4398	3650	4583	5425	4023	3402	5116	2744	3865	5049	hsa:196	Aryl hydrocarbon receptor, isoform CRA_a
SNTA1	3271.23	7007.54	-1.09907	1.0103e-14	2664	3694	3172	3471	4227	2884	2081	4687	4952	3297	3210	2415	2732	2320	3002	3192	2002	3684	2146	6611	8828	6808	7451	7227	7700	6827	3557	10635	8533	6490	7047	3862	6814	5325	8036	9337	10160	5653	hsa:6640	Syntrophin, alpha 1 (Dystrophin-associated protein A1, 59kDa, acidic component), isoform CRA_a
UGT2B11	4.49382	69.2038	-3.94484	1.03251e-14	0	2	6	2	1	0	2	5	2	13	1	1	15	3	21	2	1	5	1	51	54	47	59	43	110	16	11	23	205	149	108	26	114	67	77	103	69	37	hsa:10720	UDP-glucuronosyltransferase 2B11
SMARCA2	5586.1	8265.99	-0.565347	1.04361e-14	4678	4291	5575	8209	3978	6673	6448	3811	4549	5946	7439	6040	6319	5756	6154	5372	5233	3454	4365	9682	7455	10989	9515	8713	9116	9341	5638	7397	8139	9228	8037	7371	8815	7361	9087	8771	8720	8265	hsa:6595	cDNA FLJ59976, highly similar to Probable global transcription activator SNF2L2 (EC 3.6.1.-)
SERPINB5	26.9405	1.16689	4.52903	1.05471e-14	0	1	33	31	14	98	263	0	0	1	3	1	18	2	4	43	4	0	10	1	0	0	1	0	0	1	5	0	3	1	1	2	0	4	2	0	1	0	hsa:5268	Serpin peptidase inhibitor, clade B (Ovalbumin), member 5, isoform CRA_b
FOXD3	0.804537	7.16742	-3.15522	1.06581e-14	0	1	5	1	1	0	0	0	1	0	0	0	0	1	0	3	2	0	0	7	4	8	4	11	13	4	5	6	6	9	12	5	12	2	15	9	5	4	hsa:27022	Forkhead box protein D3
IQCG	253.03	673.841	-1.4131	1.07692e-14	239	156	233	291	144	246	381	153	142	174	323	250	144	252	264	418	372	141	432	738	280	618	835	859	655	1147	315	716	496	713	731	429	982	671	1123	744	410	815	hsa:84223	IQ domain-containing protein G
LOC729444	11.7803	0.215328	5.77369	1.08802e-14	8	2	4	2	2	17	1	12	1	3	20	6	16	7	1	5	111	0	1	0	0	0	0	0	0	0	1	1	0	1	0	0	0	1	0	0	0	0
SERPINB3	14.0528	0.301075	5.54459	1.08802e-14	0	0	5	5	15	32	207	0	1	0	0	0	0	0	10	1	0	0	1	0	0	1	2	0	0	0	0	0	1	1	0	0	1	0	0	0	0	0	hsa:6317	Serpin B3
F2RL2	76.8961	9.25673	3.05434	1.13243e-14	46	104	140	66	11	101	43	55	4	33	41	5	29	76	184	255	19	102	135	4	6	3	7	6	9	7	22	9	3	0	21	10	9	15	0	3	33	10	hsa:2151	Proteinase-activated receptor 3
LMOD2	0.109919	11.6257	-6.72473	1.15463e-14	0	0	0	0	1	0	0	0	0	0	0	0	0	1	0	0	0	0	0	1	0	1	0	225	0	0	0	0	0	1	1	1	0	0	0	1	0	0	hsa:442721	cDNA FLJ50049, highly similar to Mus musculus leiomodin 2 (cardiac) (Lmod2), mRNA
SAA2-SAA4	19.0644	0.558793	5.09242	1.16573e-14	0	1	2	1	12	5	343	1	0	1	0	0	0	0	2	1	0	0	10	1	0	0	0	3	1	0	0	1	0	1	0	1	1	0	0	1	0	1	hsa:100528017	Protein SAA2-SAA4
ALDH3B1	1868.79	309.983	2.59184	1.17684e-14	1681	2065	977	1462	3320	1471	2387	2861	3568	2518	1021	1238	1930	1012	1100	917	740	2496	1115	198	214	342	275	432	192	533	615	225	311	325	390	506	205	232	154	170	238	412	hsa:221	Aldehyde dehydrogenase family 3 member B1
TANC2	1281.94	643.027	0.995373	1.17684e-14	1764	1661	1453	1112	1551	1874	1287	1036	880	1066	1246	967	864	1137	1443	1435	922	1123	968	721	732	764	638	834	738	784	402	538	657	650	618	452	607	569	674	602	1172	416	hsa:26115	Protein TANC2
PLK3	1372.5	598.617	1.1971	1.18794e-14	979	1464	1242	1907	1601	1267	1206	1364	1407	1218	1729	988	1280	1458	974	1133	1060	1791	1309	340	661	334	438	1192	235	653	903	377	377	460	563	541	1154	654	1326	360	632	387	hsa:1263	Serine/threonine-protein kinase PLK3
LOC101927463	2.65998	12.7325	-2.25903	1.18794e-14	0	0	3	6	0	2	1	3	1	1	3	8	5	4	5	2	1	1	4	10	7	12	12	20	9	19	7	16	16	8	9	14	26	5	15	20	8	17
ENTPD8	156.161	20.1664	2.95301	1.21014e-14	126	74	51	110	164	99	204	72	230	91	139	201	235	372	79	111	331	134	77	19	20	5	33	13	14	23	15	21	18	24	22	10	51	26	12	15	14	38	hsa:377841	Ectonucleoside triphosphate diphosphohydrolase 8
SMIM1	752.957	283.871	1.40733	1.22125e-14	530	517	451	811	708	1035	588	1028	907	684	723	650	680	949	399	587	1303	600	698	260	230	198	305	395	235	262	150	354	386	305	349	203	223	319	285	460	267	373	hsa:388588	Small integral membrane protein 1
SMAD9	1161.64	4699.06	-2.01621	1.24345e-14	908	1019	1656	881	1374	699	1331	449	665	676	1044	751	2651	464	2844	1474	524	1879	464	5008	5667	4822	5856	2886	7360	3130	1064	5247	5817	5638	6534	2489	3562	4412	3688	6085	9965	2927	hsa:4093	Mothers against decapentaplegic homolog 9
LTF	202.817	3200.37	-3.97999	1.24345e-14	250	55	1086	287	52	55	100	134	33	219	121	50	70	112	701	254	75	69	92	674	567	16127	1687	1055	1847	3105	10487	830	1645	841	1006	12515	1395	844	1027	1118	583	3356	hsa:4057	cDNA FLJ78440, highly similar to Human lactoferrin
ANXA1	76034.2	14120.7	2.42884	1.25455e-14	76362	57504	42460	51055	51095	32381	72757	27035	43438	72513	63029	74069	85127	154858	58756	102218	175876	80615	99392	11761	9113	6954	12066	20105	10424	14329	5876	21443	13914	14638	17926	9419	25319	17878	22552	9074	14457	20172	hsa:301	Annexin A1
NEK9	3661.61	4661.12	-0.3482	1.26565e-14	3446	3016	3374	4160	2805	4189	3694	2776	3548	3546	4188	4063	4009	3631	4118	3798	3788	2741	3221	5813	4637	4859	4885	4941	5333	4594	3897	4404	4784	5225	5166	4534	4738	4354	4706	4883	4911	4240	hsa:91754	NIMA (Never in mitosis gene a)-related kinase 9, isoform CRA_a
PLEKHA4	5328.96	2174.55	1.29314	1.28786e-14	6243	5287	4812	3324	4584	5372	4200	6073	4989	3608	5846	4767	5287	5426	4783	6078	10382	4495	2912	1640	3193	1451	2483	3285	1927	1787	2591	1806	1868	2382	2430	1265	2222	3070	2323	1391	2800	2113	hsa:57664	Pleckstrin homology domain-containing family A member 4
ZNF589	852.735	1436.5	-0.752385	1.29896e-14	717	654	898	1000	555	839	614	651	888	799	881	1150	711	1009	867	1185	1046	594	801	1369	1347	1387	1834	1338	1639	1240	858	1619	1623	1405	1880	1152	1371	1264	1669	1682	2137	1287	hsa:51385	Zinc finger protein 589, isoform CRA_d
CCDC163P	38.3309	87.7974	-1.19567	1.29896e-14	31	23	43	54	26	41	29	48	27	33	39	44	40	52	30	24	32	26	68	85	90	95	89	80	107	95	152	57	86	76	88	106	93	87	74	74	77	81	hsa:126661	coiled-coil domain containing 163, pseudogene
DRAXIN	56.6149	3.12144	4.1809	1.35447e-14	54	22	48	25	55	135	76	65	32	13	79	61	8	29	5	78	48	56	166	0	3	1	4	7	1	9	6	2	1	3	3	4	2	3	2	1	5	3	hsa:374946	Draxin
BAX	2154.37	1004.6	1.10064	1.35447e-14	1629	2878	1937	2397	2664	2084	3051	2152	1992	1610	1842	934	2230	1618	1733	2158	1486	2834	2607	716	1227	1041	1123	1093	906	948	1610	998	985	861	936	1376	839	775	813	763	1309	1006	hsa:581	Apoptosis regulator BAX
MMP7	927.479	61.1327	3.9233	1.38778e-14	846	1349	2297	40	776	1186	7192	236	416	355	116	17	42	49	1085	433	1065	132	42	10	39	44	3	102	19	60	118	148	74	24	79	100	242	31	1	7	37	43	hsa:4316	Matrix metalloproteinase 7
LOC100130539	66.2908	7.03789	3.23559	1.38778e-14	59	56	45	65	22	9	76	30	41	21	53	46	280	98	52	92	131	29	35	4	5	3	5	11	7	7	7	4	9	8	12	10	1	0	7	8	21	8	hsa:100130539	uncharacterized LOC100130539
GALNT9	129.077	730.78	-2.5012	1.38778e-14	94	44	104	214	47	42	83	158	83	31	110	120	232	271	209	257	163	127	24	490	947	726	1525	441	605	292	318	742	651	939	1287	234	754	770	522	1275	1314	457	hsa:50614	cDNA FLJ30258 fis, clone BRACE2002468, highly similar to Polypeptide N-acetylgalactosaminyltransferase 9 (EC 2.4.1.41)
TDRD6	127.991	478.963	-1.90387	1.39888e-14	173	101	120	45	109	50	200	39	58	57	88	136	138	112	386	227	139	188	47	865	275	561	333	322	685	420	153	681	656	806	651	279	667	543	399	595	302	269	hsa:221400	Tudor domain-containing protein 6
SCN1B	1204.03	319.863	1.91234	1.42109e-14	742	1181	1087	2613	1234	2060	982	1578	1128	1183	1354	562	1161	611	611	1261	788	841	1271	206	247	302	408	674	208	380	389	288	285	287	414	300	337	385	315	272	342	187	hsa:6324	Sodium channel subunit beta-1
DNAH6	124.554	426.893	-1.7771	1.42109e-14	149	84	75	120	60	128	61	52	48	116	192	210	126	120	270	122	232	42	134	470	238	298	522	336	476	579	76	351	582	608	513	140	784	644	615	476	346	390	hsa:1768	DNAH6 variant protein
NPEPPS	4129.1	2593.18	0.671103	1.45439e-14	4985	4522	4205	3265	4961	3693	4332	3468	4680	4475	2995	4191	3562	4049	4391	3309	3420	4725	2969	2758	2869	2949	2802	2810	2693	2752	1954	2455	2859	2559	2997	2465	2645	2431	2535	2608	3242	2212	hsa:9520	cDNA FLJ38558 fis, clone HCHON2003327, highly similar to Puromycin-sensitive aminopeptidase
STBD1	616.837	208.491	1.5649	1.46549e-14	655	629	390	371	577	1024	684	540	506	353	404	368	652	580	501	1035	502	516	1166	184	232	162	202	300	197	210	192	216	215	249	193	217	272	203	206	156	254	194	hsa:8987	cDNA FLJ11293 fis, clone PLACE1009670, highly similar to Genethonin-1
LOC101929157	2.87188	13.5402	-2.23718	1.4877e-14	1	1	3	0	0	0	1	5	0	1	10	3	1	7	3	9	2	1	6	21	6	15	16	16	7	14	9	21	12	14	12	13	24	10	24	12	4	16
NEK10	5.52621	20.3132	-1.87806	1.4988e-14	5	4	6	5	2	0	13	4	6	2	10	9	4	2	12	5	3	5	7	29	8	13	29	16	18	23	6	13	28	26	30	13	30	17	29	18	20	35	hsa:152110	Serine/threonine-protein kinase Nek10
FMO1	30.4086	167.22	-2.4592	1.5099e-14	11	30	89	8	3	9	8	6	3	17	21	22	4	6	213	58	25	1	45	128	121	154	167	300	109	161	180	194	182	204	237	128	138	377	93	130	115	141	hsa:2326	Dimethylaniline monooxygenase [N-oxide-forming] 1
GCK	10.1257	100.563	-3.312	1.5099e-14	4	5	15	19	2	9	30	3	1	1	17	9	1	20	8	20	10	6	14	39	15	77	234	243	10	283	34	48	47	142	61	44	232	38	140	37	15	246	hsa:2645	Glucokinase (Hexokinase 4, maturity onset diabetes of the young 2)
CCDC141	19.8451	63.053	-1.66778	1.53211e-14	19	16	16	19	8	28	31	3	6	24	41	41	19	18	21	15	15	12	23	69	15	73	39	106	60	92	53	59	48	54	62	99	92	40	97	42	70	67	hsa:285025	Coiled-coil domain-containing protein 141
JMJD1C-AS1	43.8927	101.37	-1.20758	1.54321e-14	37	35	30	38	45	39	38	28	35	26	46	42	65	59	48	84	45	49	30	103	114	75	115	98	121	60	42	95	125	129	121	54	124	145	100	148	139	77	hsa:84989	JMJD1C antisense RNA 1
SSTR3	160.894	18.1315	3.14954	1.55431e-14	202	59	87	94	10	98	141	223	58	208	267	396	68	632	114	80	154	25	78	3	0	34	3	2	12	24	82	1	25	9	13	95	6	7	0	1	2	19	hsa:6753	Somatostatin receptor type 3
C1orf194	0.892521	21.1973	-4.56985	1.56541e-14	1	1	2	3	1	1	1	0	0	0	1	0	0	1	2	1	1	1	0	20	12	16	20	53	13	48	15	7	16	37	12	1	48	15	20	9	12	42	hsa:127003	chromosome 1 open reading frame 194
SLC2A13	746.205	296.931	1.32944	1.58762e-14	913	610	705	525	465	566	528	387	467	685	663	1194	588	1309	938	974	755	816	846	364	94	263	176	206	406	302	129	395	422	308	461	388	358	275	340	338	308	320	hsa:114134	Proton myo-inositol cotransporter
GRIK4	39.6974	417.405	-3.39433	1.58762e-14	36	24	50	27	22	18	49	22	18	10	78	62	21	44	75	151	22	9	16	428	392	376	1091	345	107	614	150	332	261	384	487	118	689	369	986	114	421	540	hsa:2900	GRIK4 protein
SERPINB8	1022.18	467.56	1.12843	1.59872e-14	1004	978	998	841	839	1453	1295	914	623	672	854	622	1299	865	820	1388	738	1174	1640	391	396	559	466	560	458	546	664	384	402	398	483	709	396	372	456	248	542	613	hsa:5271	Serpin peptidase inhibitor, clade B (Ovalbumin), member 8, isoform CRA_a
RASL11A	132.979	359.451	-1.43459	1.65423e-14	125	57	151	144	66	110	109	153	30	95	216	230	107	98	205	183	175	64	172	392	218	383	263	459	256	339	500	250	389	355	384	664	437	363	448	308	202	370	hsa:387496	Ras-like protein family member 11A
TMEM130	404.778	38.3347	3.40041	1.68754e-14	200	211	308	764	41	283	404	210	36	130	895	779	165	255	104	2031	539	44	341	13	15	64	30	46	17	56	116	21	16	31	72	32	19	37	12	22	21	90	hsa:222865	cDNA FLJ42643 fis, clone BRACE3025531, moderately similar to Mus musculus transmembrane protein 130 (Tmem130), mRNA
BEGAIN	14.8617	42.5996	-1.51924	1.68754e-14	6	8	12	26	4	8	4	8	11	6	29	31	25	44	20	20	11	6	1	57	45	47	33	63	58	47	28	37	43	44	54	52	59	32	47	30	34	24	hsa:57596	Likely ortholog of rat brain-enriched guanylate kinase-associated protein, isoform CRA_a
SYT1	340.567	38.1656	3.15759	1.69864e-14	672	813	187	322	164	698	261	343	177	75	222	14	54	29	136	304	76	1083	663	32	21	25	23	66	49	43	49	57	18	43	40	30	43	32	81	26	40	25	hsa:6857	Synaptotagmin I, isoform CRA_a
USP27X-AS1	108.344	229.263	-1.08139	1.69864e-14	78	64	109	148	105	124	102	75	78	101	171	122	118	90	77	140	156	64	101	282	234	264	229	247	323	224	74	252	318	281	235	119	230	165	307	326	212	183	hsa:158572	USP27X antisense RNA 1 (head to head)
OPRK1	1.53142	20.9258	-3.77234	1.74305e-14	2	1	4	0	1	9	1	0	0	0	0	0	4	0	4	3	0	0	0	29	37	9	18	13	20	9	8	3	34	90	31	6	10	19	4	22	15	31	hsa:4986	Kappa-type opioid receptor
LOC101929735	25.6826	1.66503	3.94717	1.76525e-14	20	0	1	75	0	37	8	12	1	1	87	9	6	30	2	31	68	0	102	0	0	2	1	2	1	4	8	0	0	0	3	6	0	1	0	0	0	3	hsa:101929735	uncharacterized LOC101929735
SGMS2	6698.54	3081.5	1.12021	1.78746e-14	7984	7399	5989	3294	5650	4511	7326	3880	4533	6274	5978	9390	9483	8442	6413	5644	8320	7405	6582	4496	2896	2970	3015	2457	4795	3480	831	2655	3238	4762	3737	1536	4642	2267	3482	3040	2886	3445	hsa:166929	Uncharacterized protein
LOC100507459	96.9533	206.734	-1.09241	1.78746e-14	89	97	76	85	65	96	101	83	67	59	99	86	112	81	112	140	103	163	92	205	218	138	253	209	208	171	88	321	233	203	190	128	295	285	294	203	221	184
MBOAT2	2082.29	868.737	1.26118	1.79856e-14	2684	2047	1578	1096	2142	1570	1881	1874	1859	2205	1435	1584	2531	1643	2171	1853	2268	3919	2087	916	446	869	836	691	920	927	346	1148	1049	1100	1026	585	1038	1193	1212	1071	833	899	hsa:129642	cDNA, FLJ79530, highly similar to Homo sapiens O-acyltransferase (membrane bound) domain containing 2 (OACT2), mRNA
ARHGEF33	28.7779	66.2757	-1.20352	1.82077e-14	31	20	23	35	15	31	43	16	16	20	28	27	21	27	54	37	47	25	25	67	44	52	82	61	94	60	28	96	82	65	90	42	75	102	78	79	56	50	hsa:100271715	Rho guanine nucleotide exchange factor 33
NRAP	2.3326	54.7262	-4.55222	1.82077e-14	2	0	0	0	6	5	0	13	0	0	1	2	0	0	0	3	4	2	3	1	0	0	2	1077	0	0	1	0	1	0	1	0	0	0	3	0	0	1	hsa:4892	Nebulin-related-anchoring protein
LOC100996246	120.83	234.879	-0.958946	1.83187e-14	158	130	105	168	91	104	78	181	89	66	141	133	84	93	111	162	150	102	88	248	278	205	311	162	253	180	216	259	274	277	363	171	238	255	188	285	204	205	hsa:100996246	uncharacterized LOC100996246
ABCA10	43.6876	288.654	-2.72404	1.84297e-14	41	23	59	44	15	23	31	20	22	28	21	30	43	49	140	67	56	45	65	575	144	120	131	418	359	256	110	308	269	297	405	127	500	447	657	229	100	253	hsa:10349	cDNA FLJ51271, highly similar to Homo sapiens ATP-binding cassette, sub-family A (ABC1), member 10 (ABCA10), mRNA
SPATA2	777.862	1388.17	-0.835598	1.89848e-14	791	729	795	889	661	869	836	719	749	826	837	832	784	691	1062	753	554	541	518	1616	1887	1766	1704	1734	1530	1549	937	1056	1770	1448	1169	853	1491	1473	1274	1247	1637	940	hsa:9825	Spermatogenesis-associated protein 2
CD44	22708.4	8344.5	1.44433	1.92069e-14	19182	15500	15108	29517	20427	38024	15368	19316	14839	30779	37573	31236	20623	25647	17270	18461	23868	9929	19732	7202	6400	9935	6364	10947	7790	13476	12449	6844	6668	5755	9109	11531	7605	8981	6413	4465	8767	10837	hsa:960	cDNA FLJ76654, highly similar to Homo sapiens CD44 antigen (homing function and Indian blood group system) (CD44), transcript variant 4, mRNA
EPHA2	3015	1212.62	1.31403	1.94289e-14	2675	3247	2930	3413	4417	1797	3174	2508	3353	3352	3902	2450	3287	2509	2692	1480	2376	4349	1743	1241	2876	1048	1229	1563	863	1189	854	673	1118	1268	1195	786	1443	1284	1465	1224	1602	550	hsa:1969	Receptor protein-tyrosine kinase
ENO1-AS1	9.40288	31.9409	-1.76423	2.02061e-14	4	6	8	8	8	11	13	9	6	10	10	25	7	4	6	11	13	4	12	38	32	15	28	42	59	27	20	60	36	28	35	14	33	28	44	32	20	33	hsa:100505975	ENO1 antisense RNA 1
TRIM29	534.218	52.6757	3.34222	2.05391e-14	560	285	134	37	1522	98	878	136	1683	540	46	449	567	802	328	90	235	1260	53	20	12	15	34	35	14	20	61	118	32	20	126	95	262	33	17	62	49	8	hsa:23650	Tripartite motif-containing 29, isoform CRA_a
PTGER4P2-CDK2AP2P2	30.623	107.157	-1.80704	2.13163e-14	17	17	14	43	25	28	37	19	13	23	61	18	33	37	64	36	33	29	30	120	74	57	139	84	111	105	42	98	170	119	218	50	133	153	108	175	110	49	hsa:442421	PTGER4P2-CDK2AP2P2 readthrough transcribed pseudogene
SNAPC2	986.815	539.867	0.870177	2.16493e-14	894	888	863	1098	1231	898	832	1300	953	867	932	970	1056	1240	701	873	888	930	753	449	754	653	658	710	355	609	723	410	595	533	519	562	443	512	435	517	592	402	hsa:6618	snRNA-activating protein complex subunit 2
EFTUD1	1177.96	844.425	0.480245	2.18714e-14	1419	1113	1101	1126	1099	1145	1354	857	1207	1351	1116	1102	954	1083	1350	989	1106	1176	1198	1030	589	1027	915	856	1084	883	694	858	834	921	881	992	869	716	879	681	914	874	hsa:79631	cDNA FLJ32094 fis, clone OCBBF2000986, highly similar to Homo sapiens elongation factor Tu GTP binding domain containing 1, transcript variant 1, mRNA
LCN6	1675.17	99.2471	4.07714	2.20934e-14	77	40	45	43	29	136	37	185	26	23	183	6648	1051	1743	19	9061	12402	14	33	49	93	34	55	154	42	85	122	93	182	54	343	207	72	110	61	78	56	47	hsa:158062	HCG1780856, isoform CRA_a
FOXF2	43.8411	190.927	-2.12267	2.22045e-14	18	71	136	42	51	30	11	13	6	22	49	15	18	49	60	101	15	22	93	157	345	318	299	223	107	179	104	336	153	132	181	196	135	141	180	205	236	84	hsa:2295	Forkhead box protein F2
MAPKAPK3	10182.2	4403.64	1.20928	2.25375e-14	8413	11240	7937	9159	13970	13996	12290	13082	12910	9520	6589	6049	9796	8694	5727	7497	8196	10834	10808	4028	5681	3788	4965	5274	3983	4428	4097	5449	4156	3433	5167	3318	4194	3795	4869	4476	6478	3961	hsa:7867	Mitogen-activated protein kinase-activated protein kinase 3, isoform CRA_a
CCDC42B	7.70934	32.3645	-2.06974	2.25375e-14	5	7	8	7	5	5	15	5	4	3	17	6	3	6	8	6	20	6	9	46	30	28	37	56	21	48	42	18	21	29	28	10	66	35	41	24	23	27	hsa:387885	coiled-coil domain containing 42B
LOC101927199	42.7975	8.19785	2.38421	2.33147e-14	52	40	18	40	50	48	39	41	35	12	30	77	40	93	24	30	73	17	34	7	5	3	4	3	8	6	10	20	8	16	8	2	5	13	8	11	11	11	hsa:101927199	uncharacterized LOC101927199
TIAM1	2602.73	368.827	2.81901	2.34257e-14	2829	1985	1923	4294	1493	3158	3489	1344	1056	559	1965	1057	6865	1848	1820	3293	4157	3484	2222	233	172	694	181	441	265	688	638	271	205	198	476	904	255	316	298	125	265	508	hsa:7074	T-lymphoma invasion and metastasis-inducing protein 1
RAPGEF5	2273.1	866.104	1.39205	2.39808e-14	3308	1863	2243	2247	1950	1623	1940	1155	1365	1438	1720	3071	1764	3784	2488	1700	3084	1933	3733	783	324	762	883	995	943	1001	658	1161	1037	667	1259	1105	779	846	1168	1174	872	583	hsa:9771	cDNA FLJ60580, highly similar to Rap guanine nucleotide exchange factor 5
AP4B1	433.233	658.248	-0.603486	2.42029e-14	427	394	402	581	282	519	474	344	367	345	533	529	341	365	541	465	470	295	408	902	749	658	623	698	659	722	688	610	563	700	642	714	718	748	569	661	614	551	hsa:10717	HCG38636, isoform CRA_a
LOC101929046	471.213	318.983	0.562899	2.44249e-14	533	497	462	390	513	405	491	402	532	518	357	455	378	511	518	409	430	538	364	366	372	327	336	348	343	319	238	342	321	336	328	286	337	331	347	284	346	310	hsa:101929046	uncharacterized LOC101929046
BMP8A	814.933	10772.7	-3.72456	2.44249e-14	164	615	1485	1597	221	1034	102	118	122	327	2060	239	244	639	1453	4624	213	245	155	6708	7473	12472	19151	5860	12745	15000	1194	31423	6206	8670	9113	5479	11562	4491	19782	13395	17474	4017	hsa:353500	BMP8A protein
USH1C	5.85828	77.6596	-3.72862	2.44249e-14	13	6	2	1	1	9	1	1	2	4	32	1	6	0	30	0	0	3	0	281	145	26	2	6	116	88	9	81	126	306	4	47	2	147	6	1	126	1	hsa:10083	cDNA FLJ51329, highly similar to Harmonin
USP51	342.226	703.805	-1.04023	2.4647e-14	456	313	352	308	267	204	290	294	337	489	385	374	363	340	520	386	298	185	181	967	569	817	965	574	948	579	286	686	971	809	884	364	698	823	719	772	888	518	hsa:158880	Ubiquitin carboxyl-terminal hydrolase 51
PARP4	8905.73	3396.12	1.39085	2.54241e-14	7308	7801	10010	13978	11337	14439	6379	6904	7764	9055	6113	8787	14997	8474	7429	4511	6898	6652	5948	4055	3126	4728	3852	3535	3698	3725	2705	2485	3627	3322	4019	3862	3310	3108	3350	2998	3501	3326	hsa:143	PARP4 protein
EPM2A	243.453	392.992	-0.690859	2.54241e-14	272	174	259	174	236	209	263	182	258	213	270	277	211	247	281	200	254	280	259	456	265	371	283	378	388	414	264	472	338	481	575	324	436	372	536	434	431	484	hsa:7957	Laforin, isoform 9
ASTE1	471.042	632.062	-0.424212	2.57572e-14	460	344	410	580	382	487	517	394	451	416	559	473	475	434	515	537	458	395	479	809	673	631	671	606	767	601	576	582	603	660	641	580	773	590	655	653	687	550	hsa:28990	cDNA FLJ60917
TECRL	0.641187	16.2269	-4.6615	2.58682e-14	2	0	1	0	0	0	0	0	0	0	0	0	3	0	0	1	2	0	3	49	1	5	2	13	9	4	11	89	5	0	36	0	27	44	7	6	3	9	hsa:253017	Trans-2,3-enoyl-CoA reductase-like
DICER1	2367.09	3855.2	-0.703693	2.60902e-14	2770	1922	2322	2523	1844	2087	2873	1320	1500	2240	3007	3158	2168	2194	3751	2195	2115	1855	2454	5214	2866	4698	3609	3369	4546	4039	1947	3730	4110	4305	5355	3254	4471	4228	4593	4006	3538	3871	hsa:23405	Dicer1e
TSPAN2	102.088	371.029	-1.86171	2.63123e-14	79	106	231	98	78	101	58	17	34	79	85	15	72	73	237	307	48	92	116	451	247	350	282	520	604	363	160	315	357	666	412	182	595	280	604	297	241	377	hsa:10100	Tetraspanin-2
C16orf46	244.884	613.67	-1.32537	2.67564e-14	224	148	185	316	127	232	172	186	216	204	300	333	304	314	374	277	339	156	164	654	543	511	854	623	557	532	201	693	754	767	639	272	682	1164	799	771	582	460	hsa:123775	Uncharacterized protein C16orf46
PNMA1	2529.59	1603.48	0.657703	2.69784e-14	2967	2254	2541	2145	1906	2892	1951	2541	2747	2791	2596	2756	2338	3023	2139	2452	2911	1826	1963	1521	1887	1442	1795	1844	1445	1843	1260	1585	1628	1830	1632	1432	1577	1563	1614	1521	2239	1565	hsa:9240	Paraneoplastic antigen Ma1
LOC728743	278.548	612.4	-1.13655	2.69784e-14	333	239	300	263	276	249	194	335	332	222	309	273	162	179	376	272	263	250	313	619	410	453	876	859	465	605	666	1026	740	429	562	692	824	713	471	455	521	534	hsa:728743	Similar to Zinc finger protein 84 (Zinc finger protein HPF2)
TMEM38A	65.4283	168.693	-1.36641	2.80886e-14	38	50	66	116	67	81	85	36	63	71	72	48	44	51	57	117	56	63	42	114	171	191	158	331	117	180	194	212	133	133	158	142	161	189	258	189	112	134	hsa:79041	Trimeric intracellular cation channel type A
RPS6KA3	6157.69	3717.86	0.727914	2.93099e-14	6314	3571	5233	7267	5286	5738	6778	3647	4049	5668	8533	7459	7288	6994	6579	5038	4969	6773	7912	4367	1897	4200	3717	3636	4104	4613	2662	4116	3984	3783	4439	4537	4405	3431	4039	3405	3636	3923	hsa:6197	cDNA FLJ56618, highly similar to Ribosomal protein S6 kinase alpha-3 (EC 2.7.11.1)
CATSPERB	3.36454	12.2407	-1.86321	2.93099e-14	4	2	0	2	7	1	8	3	1	0	0	2	6	0	13	4	3	6	1	18	6	10	14	11	7	13	8	19	12	10	16	12	15	19	9	14	11	16	hsa:79820	Cation channel sperm-associated protein subunit beta
C1orf226	335.572	95.4293	1.81412	2.9976e-14	643	402	338	231	444	272	262	404	298	338	103	148	209	229	353	304	259	433	486	145	52	116	118	154	70	170	118	56	97	78	70	70	117	75	116	46	55	138	hsa:400793	chromosome 1 open reading frame 226
FCRL1	6.85641	127.329	-4.21496	3.10862e-14	20	6	30	1	8	9	9	12	2	1	2	4	2	1	4	4	1	2	8	10	2	215	9	25	49	139	736	1	2	18	62	704	6	4	0	2	2	331	hsa:115350	Fc receptor-like protein 1
VLDLR	669.164	1787.45	-1.41747	3.13083e-14	461	400	527	1955	383	800	625	471	322	607	994	1139	594	660	760	557	155	753	423	2877	1492	2211	2141	1337	2017	2323	572	2409	2364	1897	1691	702	2119	1726	2354	1801	1622	1547	hsa:7436	cDNA FLJ78222
MUSK	1.14751	23.4608	-4.35368	3.14193e-14	5	0	6	0	0	0	5	0	0	0	0	1	0	1	1	3	0	0	0	8	11	82	2	9	11	37	43	3	4	6	11	109	13	13	9	2	2	74	hsa:4593	Receptor protein-tyrosine kinase
MAGEH1	1296.06	2090.97	-0.690035	3.16414e-14	1022	1052	1293	1235	957	1284	881	1188	1177	1043	1646	1111	1385	1645	1309	2164	1639	812	1252	2216	1883	1782	2096	1814	2403	1845	1413	2393	2450	2371	2387	1753	2328	2268	2592	2679	1754	2436	hsa:28986	Melanoma-associated antigen H1
LOC101928395	0.722339	15.7677	-4.44815	3.18634e-14	0	1	3	0	0	0	1	3	1	0	0	0	0	0	4	0	0	0	0	21	37	9	9	7	35	3	6	17	20	25	31	2	16	7	16	18	25	3	hsa:101928395	uncharacterized LOC101928395
PC	2835.28	742.154	1.9337	3.21965e-14	3584	2183	2534	1331	2556	2781	1462	2671	3629	3694	1796	3383	5630	3699	1541	2572	4146	1853	1013	767	859	959	944	1021	703	711	439	661	816	663	719	634	726	755	852	948	759	568	hsa:5091	Pyruvate carboxylase, mitochondrial
BZRAP1	810.949	1543.88	-0.92888	3.21965e-14	940	1103	1161	366	1058	949	606	818	1017	730	850	843	417	449	1029	763	720	628	474	1847	2131	1571	1430	1728	1822	1464	1194	1133	1707	2115	1751	1147	1873	1415	1587	1717	1265	1188	hsa:9256	Peripheral-type benzodiazepine receptor-associated protein 1
ABHD6	490.459	780.557	-0.670372	3.25295e-14	552	389	373	571	424	353	477	365	446	681	553	701	409	680	497	415	416	428	376	894	783	798	944	1001	534	958	604	647	962	824	779	759	829	750	955	828	709	690	hsa:57406	Abhydrolase domain containing 6, isoform CRA_a
AMBP	2.43819	19.4508	-2.99594	3.30846e-14	2	1	2	2	1	3	1	1	3	0	4	6	3	1	8	4	3	0	1	29	34	13	30	35	14	13	6	21	32	30	13	2	16	12	21	13	37	9	hsa:259	cDNA FLJ51445, highly similar to AMBP protein
NAMA	0.635276	7.68254	-3.59613	3.33067e-14	1	0	0	0	0	0	1	0	1	0	0	0	2	1	2	2	2	0	0	7	5	5	13	6	7	2	9	7	9	3	16	6	10	17	11	12	2	3	hsa:100996569	non-protein coding RNA, associated with MAP kinase pathway and growth arrest
ATAD2	1341.61	689.957	0.959393	3.36398e-14	1576	1264	1585	778	1061	966	1586	583	1172	1615	1369	1402	1392	1238	1805	1445	1328	1346	1483	606	319	1003	662	474	756	766	671	669	662	540	903	1420	658	752	562	551	607	877	hsa:29028	ATPase family, AAA domain containing 2, isoform CRA_c
ANO5	213.811	594.945	-1.47642	3.44169e-14	249	256	141	111	171	283	342	69	175	130	385	57	129	176	284	180	230	375	265	851	357	537	591	386	948	466	143	917	751	666	636	306	850	537	698	698	666	714	hsa:203859	Anoctamin-5
PRPSAP1	1811.67	3104.52	-0.777048	3.45279e-14	1672	1630	1464	1885	1678	1796	1431	1729	1915	1522	1657	2309	1881	2110	1707	1867	1907	2277	1088	2729	3689	2854	3826	3469	3540	2448	1847	3457	3932	3092	3038	2187	3050	2935	3697	3913	4368	2519	hsa:5635	Phosphoribosyl pyrophosphate synthetase-associated protein 1, isoform CRA_a
LOC101927593	16.1158	48.6547	-1.5941	3.4639e-14	10	8	25	13	7	6	12	13	9	14	22	39	8	20	18	36	27	7	8	77	48	39	46	41	66	44	34	41	73	36	62	32	57	44	58	91	28	36
GATM	1040.75	3012.08	-1.53313	3.51941e-14	1031	605	760	532	384	872	514	1055	1005	1477	1081	2611	653	754	2197	1503	1498	323	471	3930	1931	2317	2679	2109	3853	2179	1232	3955	3621	2526	3740	1550	3448	4680	3815	4012	4695	2927	hsa:2628	Glycine amidinotransferase (L-arginine:glycine amidinotransferase), isoform CRA_a
LRRFIP2	1241.84	1752.07	-0.49658	3.58602e-14	1275	1187	1235	1360	1193	1133	1367	998	1203	1119	1293	1108	1082	1201	1273	1477	943	1502	1114	2256	1597	2060	2079	2057	1572	2022	1234	1833	1790	1797	1644	1368	2307	1605	1829	1657	2105	1462	hsa:9209	Leucine-rich repeat flightless-interacting protein 2
HSPA12B	388.424	848.177	-1.12673	3.64153e-14	285	402	561	487	247	322	177	400	129	189	631	461	327	532	479	560	347	450	269	843	762	739	854	1537	737	1037	796	783	910	798	949	639	798	808	1024	1209	901	438	hsa:116835	Heat shock 70 kDa protein 12B
MAPK1	11483.9	7086.62	0.696448	3.74145e-14	11488	9767	9773	12758	14660	11447	11732	9657	11661	12594	11738	11634	13735	13165	8075	8101	9114	12723	8509	7802	6995	7705	9165	7617	7370	8309	5129	6800	7376	7185	7780	6005	6935	5995	7349	6516	10102	6281	hsa:5594	Mitogen-activated protein kinase 1
RAG1	67.3054	309.33	-2.20035	3.81917e-14	64	53	55	119	57	49	127	47	49	16	107	58	26	28	104	124	54	65	67	312	164	343	395	239	479	240	67	720	561	245	304	157	246	348	421	330	355	174	hsa:5896	V(D)J recombination-activating protein 1
PHF11	1147.95	1674.62	-0.544775	3.87468e-14	1020	1074	984	1304	891	1337	1571	974	949	917	1278	1235	789	1212	1238	998	1361	1308	935	1592	1451	1282	1819	1827	1931	1720	1245	2045	1978	1784	1834	1625	1829	2093	1817	1639	1957	1248	hsa:51131	cDNA FLJ59166, highly similar to Homo sapiens PHD finger protein 11 (PHF11), transcript variant 1, mRNA
TMEM105	59.1189	18.6625	1.66348	3.88578e-14	58	74	60	97	67	67	44	65	77	39	54	38	44	39	61	49	60	50	47	1	33	3	51	44	26	10	5	56	3	8	10	15	11	28	29	14	15	0	hsa:284186	Transmembrane protein 105
UCHL5	559.125	1060.17	-0.923056	3.89688e-14	582	503	675	480	415	378	718	317	378	456	658	511	318	379	714	918	463	859	741	1232	448	1026	900	817	1251	1074	667	1447	1174	1207	1239	1265	1248	1209	1231	1047	935	1377	hsa:51377	cDNA FLJ60625, highly similar to Ubiquitin carboxyl-terminal hydrolase isozymeL5 (EC 3.4.19.12)
TCFL5	935.569	1665.29	-0.831854	3.9635e-14	831	944	941	1015	1009	837	715	584	811	711	969	955	939	964	759	1560	1030	890	944	1697	1683	1494	2133	1952	1743	1470	701	2205	2092	1370	1799	1242	1559	1492	2439	2061	1783	1707	hsa:10732	Transcription factor-like 5 protein
MIR31HG	587.64	78.1806	2.91005	4.03011e-14	502	316	225	1421	308	920	586	626	216	278	967	355	229	879	323	607	913	267	1086	59	66	97	58	125	49	69	79	108	121	69	91	86	73	86	71	85	40	91	hsa:554202	MIR31 host gene (non-protein coding)
FAM101A	56.3994	4.27915	3.72028	4.05231e-14	25	173	171	47	21	134	1	22	0	32	38	2	2	8	52	255	14	8	53	4	3	4	5	12	7	2	6	7	5	5	6	4	2	3	0	3	3	2	hsa:144347	Filamin-interacting protein FAM101A
SCN4B	790.287	2476.83	-1.64805	4.06342e-14	555	593	877	1261	562	457	358	580	202	673	1329	2137	404	1215	859	1239	770	525	241	2698	3074	2943	2611	5144	1551	1930	1536	3014	3204	2163	2483	2121	2791	1853	2849	2838	2775	853	hsa:6330	cDNA, FLJ95353, Homo sapiens sodium channel, voltage-gated, type IV, beta (SCN4B),mRNA
CLDN5	868.616	2360.47	-1.44229	4.08562e-14	552	574	872	891	786	556	462	786	456	771	1026	1402	872	1548	1085	932	1118	1143	333	1808	2579	2343	2282	4511	1902	2434	1966	1446	2404	2440	3807	2372	2382	1718	2955	3746	1462	1561	hsa:7122	Claudin-5
HIF1A	8331.18	5160.11	0.69112	4.09672e-14	9694	9337	9006	9295	7162	9208	12558	6084	5462	7017	6582	6176	6929	7643	9240	8287	7084	8383	10068	7407	4809	6524	5173	4973	5732	6010	3576	4843	6492	4428	4319	5588	5818	5876	5210	4514	4529	5062	hsa:3091	Hypoxia-inducible factor 1, alpha subunit (Basic helix-loop-helix transcription factor), isoform CRA_a
HECW1	21.4403	76.9212	-1.84306	4.10783e-14	14	33	46	27	10	18	43	4	13	8	4	1	9	0	99	29	3	2	43	128	56	107	65	84	78	86	73	57	49	92	76	62	92	90	121	38	61	88	hsa:23072	HECT type E3 ubiquitin ligase
ABCC6P1	87.8331	9.95026	3.14196	4.11893e-14	57	66	49	55	132	135	233	47	42	25	82	6	83	14	97	129	17	45	336	9	7	2	4	27	10	13	9	5	12	7	6	9	11	13	13	10	14	13	hsa:653190	cDNA FLJ51267, highly similar to Multidrug resistance-associated protein 6
FAM110C	1341.87	628.932	1.09327	4.15223e-14	1258	1019	838	1391	1240	1025	1423	892	1034	1556	1545	1852	2290	1375	1460	964	1734	1255	802	683	579	529	613	599	706	623	247	828	800	833	766	362	865	683	775	654	628	579	hsa:642273	Protein FAM110C
LOC100132658	36.5064	2.09384	4.12393	4.25215e-14	30	27	36	27	30	19	44	21	14	37	16	90	111	22	46	22	13	16	59	2	1	4	2	0	3	3	2	6	2	2	6	3	0	1	0	0	2	2		NSA2 ribosome biogenesis homolog (S. cerevisiae) pseudogene
TTC39B	965.078	259.382	1.89557	4.30767e-14	1788	693	969	442	791	657	820	383	875	895	617	1439	607	700	1205	1162	971	1996	955	260	137	224	287	195	325	330	186	242	350	217	380	348	318	257	245	228	327	231	hsa:158219	tetratricopeptide repeat domain 39B
VN1R2	10.1962	26.7452	-1.39125	4.35207e-14	7	8	8	13	5	9	16	3	6	13	18	12	10	13	12	12	13	6	8	34	23	31	27	30	25	24	22	33	32	30	24	26	29	21	36	27	15	33	hsa:317701	Vomeronasal type-1 receptor 2
C20orf112	1563.66	934.961	0.741946	4.50751e-14	1412	1261	1356	1780	1385	1406	1178	1622	1340	1668	1765	2312	1478	1990	1559	1164	1699	1482	1093	1001	1079	1050	1058	997	948	1222	836	864	965	943	1061	865	886	829	852	1079	1139	546	hsa:140688	Nucleolar protein 4-like
GLYAT	0	5.68788	-20	4.51861e-14	0	0	0	0	0	0	0	0	0	0	0	0	0	0	0	0	0	0	0	0	0	2	2	70	1	1	6	1	0	1	6	0	2	1	17	1	1	0	hsa:10249	Glycine-N-acyltransferase
PARD6G	1103.73	2166.57	-0.973021	4.74065e-14	1122	1073	1029	967	1284	603	1012	1157	1345	1207	863	2002	700	987	1531	1117	733	998	628	2461	2456	1727	2317	2732	2159	1879	1027	2382	2814	2508	2999	1130	2275	2230	2369	2780	2572	1643	hsa:84552	Partitioning defective 6 homolog gamma
BVES	73.4686	177.7	-1.27425	4.89608e-14	55	56	108	245	36	87	36	37	23	38	104	101	46	60	111	92	63	34	57	229	130	203	150	243	208	185	119	166	203	151	185	116	209	189	230	221	212	136	hsa:11149	Blood vessel epicardial substance
RBM4B	611.043	862.623	-0.497457	5.00711e-14	572	471	592	617	465	771	587	536	508	543	741	712	607	610	651	602	730	498	550	1141	1027	930	968	894	957	802	665	749	826	930	943	794	770	950	897	901	956	712	hsa:83759	RNA-binding protein 4B
MPC1	1186.25	2249.95	-0.923481	5.18474e-14	1023	1037	1050	1100	939	1071	1156	1284	1253	964	1191	1177	824	1142	1040	1335	1498	1435	1430	2323	1899	1341	2386	2478	2325	2080	1437	3858	2661	2002	2487	1423	2512	2960	2988	2490	1976	2376	hsa:51660	Mitochondrial pyruvate carrier 1
TMEM63B	2422.66	975.842	1.31187	5.29576e-14	1708	2127	2357	4269	2690	3258	2957	2200	1797	1919	1843	1393	3626	1723	2690	1982	991	3154	2339	950	1284	1066	1116	1047	829	1024	933	785	1047	910	917	797	1202	920	920	896	1689	630	hsa:55362	CSC1-like protein 2
APLP2	138044	53728.2	1.36138	5.40679e-14	135036	90805	90402	173791	122968	151029	85400	127371	123598	200934	163235	192275	221019	171667	103805	81973	139350	112521	65480	64121	63302	74149	71390	73674	52065	56990	30122	38945	72372	50021	51334	39461	51152	52498	48897	60545	59110	40991	hsa:334	Amyloid beta (A4)-like protein 2, isoform CRA_a
LOC100505501	23.4406	100.208	-2.09591	5.41789e-14	19	18	36	17	22	33	53	14	13	5	53	5	36	3	25	33	10	11	36	80	89	141	117	108	124	116	149	48	111	97	54	228	69	77	70	85	63	107	hsa:100505501	uncharacterized LOC100505501
LOC100507458	112.436	198.535	-0.820285	5.4734e-14	98	115	86	131	76	101	109	109	92	104	186	105	64	88	106	125	130	143	123	249	251	158	235	196	239	191	145	246	214	276	190	128	187	162	215	227	191	168
CBFB	2876.74	1844.59	0.641136	5.78426e-14	3188	2473	2688	2156	2406	2635	3069	1691	2248	2364	3168	3029	3087	3201	2751	3292	3537	3390	3233	1668	1173	1912	1524	1286	1948	2222	1700	1901	1877	1817	2383	2895	1850	1910	2021	1622	1805	2465	hsa:865	Core-binding factor, beta subunit, isoform CRA_a
PHACTR3	40.0516	4.61288	3.11812	5.9619e-14	34	48	77	1	18	7	60	32	20	19	13	5	100	9	42	21	37	91	108	7	2	3	5	6	5	3	1	4	4	6	7	4	5	8	6	2	8	5	hsa:116154	Phosphatase and actin regulator 3
ITGAV	19144.3	8042.13	1.25127	5.9841e-14	27001	22865	20838	8570	18830	16238	21488	10199	12006	16176	16357	14870	30711	13705	30296	20980	14685	21533	19041	10329	7416	8235	7086	5842	10134	7315	3085	9664	8438	8959	9845	7318	10583	7499	9132	7379	10791	8718	hsa:3685	ITGAV protein
TMEM88B	17.639	1.44213	3.61249	6.00631e-14	13	8	34	9	11	31	1	12	0	2	30	26	34	58	7	40	12	2	2	0	0	0	0	1	0	0	1	0	2	0	7	1	0	2	0	0	1	13	hsa:643965	Transmembrane protein 88B
LOC100996492	576.96	56.9552	3.34057	6.13953e-14	1055	54	113	878	105	359	137	611	76	262	1584	384	100	2313	232	718	1583	38	261	21	5	86	13	83	11	90	121	23	66	22	84	31	24	158	57	5	9	189
DNALI1	900.182	2083.91	-1.211	6.20615e-14	496	514	616	1511	972	1154	1049	589	926	252	1312	1086	1135	934	793	828	735	481	1452	2062	2581	2052	3093	2703	1801	2375	845	1745	1824	2439	2196	841	3012	2076	2916	2406	1999	1864	hsa:7802	Axonemal dynein light intermediate polypeptide 1
LOC101927489	16.3296	2.69719	2.59796	6.39488e-14	14	20	3	28	14	10	23	8	8	1	14	17	20	27	22	23	29	9	17	2	1	0	0	4	1	1	1	7	2	2	2	0	2	14	6	2	5	1
AP1S1	2088.11	1338.48	0.641602	6.60583e-14	1626	1909	1850	2061	2647	2151	2500	2270	2142	1785	1899	1661	2016	1963	1719	1905	1650	2333	2472	1129	1447	1071	1741	1416	1337	1261	1145	1637	1526	1336	1433	1040	1287	1584	1491	1337	1442	1388	hsa:1174	Adaptor-related protein complex 1, sigma 1 subunit, isoform CRA_b
PAX9	608.106	45.942	3.72644	6.62803e-14	10	163	132	2958	130	2085	272	13	25	80	1624	28	2335	83	73	129	13	62	1419	40	12	39	31	41	83	109	41	104	14	54	46	111	11	20	67	26	15	34	hsa:5083	cDNA, FLJ94197, highly similar to Homo sapiens paired box gene 9 (PAX9), mRNA
KIAA0247	6290.92	3862.61	0.703694	6.80567e-14	5763	5718	7034	7432	5912	7780	5798	5555	5011	6071	7590	7144	8112	6178	6300	4457	5107	4744	5056	4227	6119	4994	3880	3931	4198	4495	3889	3154	3802	3828	3565	4032	3654	3033	3053	3990	3986	3004	hsa:9766	Uncharacterized protein KIAA0247
TSSK2	16.0813	37.1087	-1.20638	6.87228e-14	21	9	27	18	19	11	13	11	13	10	12	19	23	16	20	14	11	18	14	40	50	54	59	52	30	31	25	20	28	41	38	27	30	49	41	39	33	36	hsa:23617	Testis-specific serine kinase 2
TTC23L	17.1891	45.0361	-1.38958	6.90559e-14	10	15	9	32	11	23	16	10	12	16	26	13	18	17	13	26	29	11	15	42	36	26	54	42	66	56	21	59	45	50	52	23	77	46	50	69	25	45	hsa:153657	Tetratricopeptide repeat protein 23-like
RGS8	51.6146	1124.18	-4.44495	6.90559e-14	10	1	51	6	2	9	7	6	2	1	43	1	3	2	603	247	6	1	5	2719	288	1679	1425	676	804	1179	276	1765	556	681	822	62	1505	3314	2129	1254	112	1014	hsa:85397	Regulator of G-protein signaling 8
NAPSA	854.599	64.0119	3.73884	6.9722e-14	313	300	172	5215	959	294	3916	347	296	108	74	58	1005	71	701	619	116	205	1607	62	40	34	47	60	47	78	73	101	103	54	114	83	64	62	57	52	59	59	hsa:9476	Napsin-A
GLI3	395.82	1103.2	-1.47878	6.99441e-14	247	385	760	678	238	941	352	263	148	215	630	265	163	151	782	458	146	156	475	1347	1455	1753	1222	1687	1264	1165	622	714	1127	1350	944	480	1291	1120	1072	1234	1084	649	hsa:2737	GLI-Kruppel family member GLI3 (Greig cephalopolysyndactyly syndrome), isoform CRA_a
MGST1	13764.5	6971.42	0.981424	7.11653e-14	15093	13741	9911	13652	12576	13612	9579	15646	17253	16353	16238	18361	8120	14910	11477	11927	13952	8828	12301	8774	9099	5124	6853	7337	7362	6215	3511	8461	9722	7341	7248	3505	7568	8643	8641	6772	5994	8033	hsa:4257	Microsomal glutathione S-transferase 1, isoform CRA_a
TMEM117	626.762	215.399	1.54091	7.24976e-14	694	609	729	415	1195	390	595	332	761	654	366	469	660	637	740	463	391	968	488	228	120	204	233	254	252	223	138	267	321	193	339	185	214	230	219	192	221	198	hsa:84216	Transmembrane protein 117
FAS	2095.74	694.76	1.59287	7.28306e-14	1858	2281	2418	1618	1933	1477	3355	933	1147	1701	1908	891	2538	1363	2322	2828	1563	3382	3664	590	357	678	481	449	905	787	618	599	661	660	694	1399	1078	649	769	324	629	1213	hsa:355	Truncated tumor necrosis factor receptor superfamily member 6
LOC645967	28.7543	59.2947	-1.04413	7.61613e-14	27	27	22	34	26	41	25	30	29	29	32	35	19	26	32	18	37	19	24	73	62	44	47	62	88	54	30	90	85	63	77	38	53	60	65	69	67	35	hsa:645967	uncharacterized LOC645967
MREG	990.211	452.405	1.13012	7.70495e-14	1072	1020	859	1133	826	971	970	820	772	494	814	1095	1586	771	547	1557	1022	913	1168	337	489	455	388	427	341	648	717	471	356	383	484	681	400	274	381	358	387	735	hsa:55686	Melanoregulin
LOC101929232	5.30527	27.161	-2.35604	7.77156e-14	2	2	5	5	0	2	7	4	4	4	1	8	1	3	23	10	13	1	5	22	20	22	26	19	19	26	8	58	37	18	44	18	30	38	49	42	13	26	hsa:101929232	uncharacterized LOC101929232
CIB4	11.4747	97.9693	-3.09387	7.82707e-14	0	0	4	28	1	1	5	0	0	0	46	64	5	24	20	16	5	0	3	121	63	63	101	136	26	67	23	162	147	89	93	22	203	157	188	135	6	131	hsa:130106	Calcium and integrin-binding family member 4
ART2P	0.87903	13.3923	-3.92934	8.02691e-14	0	0	1	2	1	0	0	0	0	0	0	0	0	1	3	8	0	0	1	28	8	6	12	17	10	12	1	33	15	7	17	1	23	23	22	9	6	15		ADP-ribosyltransferase 2, pseudogene
EFNA4	431.939	294.505	0.552537	8.13793e-14	336	366	394	518	427	517	505	458	345	319	434	389	495	406	388	525	435	337	424	286	326	295	311	312	248	292	301	219	308	303	358	247	371	372	279	336	299	266	hsa:1945	Ephrin-A4
HEPACAM	0.208816	9.19668	-5.46081	8.24896e-14	0	0	1	2	0	0	0	0	0	0	0	0	0	0	0	0	1	0	0	4	4	24	4	49	3	6	13	6	3	4	8	23	2	0	14	9	2	1	hsa:220296	Hepatocyte cell adhesion molecule
MYBPHL	30.8246	2.71371	3.50574	8.40439e-14	4	12	11	111	51	38	28	70	17	17	48	14	13	21	14	6	2	4	87	2	2	1	4	2	1	1	2	5	2	5	3	0	6	4	3	5	1	4	hsa:343263	Myosin-binding protein H-like
CFL2	1152.27	1916.48	-0.733974	8.51541e-14	1321	1124	1094	1542	859	902	917	812	830	1202	1396	1217	1043	943	1293	1230	1314	1283	1134	2134	1691	1592	1817	1744	2192	1731	874	2762	2333	2055	2443	1339	2287	2481	2258	1870	1979	2001	hsa:1073	Cofilin-2
FUT9	19.0771	0.70295	4.76228	8.54872e-14	5	8	171	2	22	0	5	0	5	1	1	0	0	0	9	3	2	104	17	0	0	0	1	0	1	0	0	1	0	0	2	0	2	0	4	1	1	1	hsa:10690	Fucosyltransferase 9 (Alpha (1,3) fucosyltransferase), isoform CRA_a
SLC47A1	1401.94	401.975	1.80225	8.70415e-14	1095	1303	1018	2593	1528	1180	1055	1405	1910	2830	1392	1182	667	853	1216	1270	1161	1226	902	328	462	300	528	487	377	751	324	557	415	300	306	210	443	387	495	278	438	445	hsa:55244	cDNA FLJ55387
RPS6KL1	70.6792	162.744	-1.20325	8.88178e-14	66	50	68	69	75	82	73	90	72	35	111	62	23	115	57	56	123	31	51	191	113	142	146	246	169	267	142	224	124	176	166	111	177	99	244	184	134	130	hsa:83694	cDNA FLJ58323, highly similar to Ribosomal protein S6 kinase-like 1 (EC 2.7.11.1)
BAIAP3	763.647	88.3291	3.11195	9.07052e-14	893	414	541	505	1002	507	131	911	1075	1330	1032	1647	1103	1325	441	261	334	423	87	109	59	90	73	130	71	152	191	55	69	89	116	185	63	54	56	68	39	33	hsa:8938	BAI1-associated protein 3
ECSCR	399.963	1012	-1.33927	9.12603e-14	233	250	384	566	275	272	225	342	280	221	582	466	388	522	528	665	448	528	304	925	864	512	1045	1986	844	1104	792	1106	988	857	1089	661	950	1167	1611	1250	1327	701	hsa:641700	Endothelial cell-specific chemotaxis regulator
WBP1LP2	28.9351	57.9744	-1.00259	9.15934e-14	40	32	27	29	26	36	19	30	34	30	30	23	23	30	33	28	15	14	35	70	46	63	62	73	87	43	32	64	63	58	52	31	52	63	53	86	82	55		WW domain binding protein 1-like pseudogene 2
CDH15	45.5554	3.523	3.69274	9.19265e-14	4	10	22	40	23	94	252	11	3	28	66	6	82	120	13	11	22	20	45	4	1	4	0	16	1	8	0	1	3	2	3	4	5	5	1	2	8	2	hsa:1013	Cadherin-15
AGR2	3066.21	314.177	3.2868	9.21485e-14	2131	819	855	3998	1671	4213	7016	539	411	1533	5515	2082	7265	3333	2940	3939	4525	3353	2173	275	102	201	232	632	480	303	43	250	672	323	325	299	260	399	827	139	285	180	hsa:10551	Anterior gradient protein 2 homolog
DNAJC27-AS1	68.2477	181.153	-1.40835	9.27036e-14	65	47	62	78	32	51	28	61	72	70	130	113	57	63	58	63	144	40	34	148	216	157	230	182	206	142	69	294	279	191	184	59	222	263	196	182	174	153	hsa:729723	DNAJC27 antisense RNA 1
FNDC4	1885.5	231.148	3.02806	9.37028e-14	1778	4653	1174	1877	1058	1057	3358	443	2596	1549	437	1241	3495	849	2113	2827	960	1868	1664	313	300	151	191	385	66	273	281	317	379	114	278	186	168	387	275	104	188	132	hsa:64838	Fibronectin type III domain-containing protein 4
ACER2	420.718	136.7	1.62184	9.38138e-14	418	452	345	307	577	247	590	188	350	357	338	276	809	254	601	341	248	639	484	137	148	156	151	120	185	155	80	103	155	140	139	134	109	132	133	135	263	96	hsa:340485	cDNA FLJ41587 fis, clone CTONG2020638, highly similar to Alkaline ceramidase 2 (EC 3.5.1.23)
ARHGAP18	5019.95	2298.98	1.12668	9.49241e-14	4777	4452	3814	3212	4688	4096	5450	3562	4005	4151	4268	6072	7613	5906	4698	2732	5549	8533	5529	2619	1271	2016	2415	2019	2613	2393	1114	3383	2742	2208	2983	2160	2491	3123	2797	2508	2085	2242	hsa:93663	Rho GTPase activating protein
PARP8	2683.95	4551.54	-0.762	9.49241e-14	2558	1795	2085	3519	1499	2448	3147	1535	1792	2253	3799	3897	2653	2467	3114	2301	3499	2645	3277	5410	3033	4410	4711	3251	5793	5092	2147	5365	5298	4483	5197	3999	5611	5222	5195	4877	5377	4900	hsa:79668	Poly [ADP-ribose] polymerase 8
RNF216P1	393.916	592.181	-0.58815	9.80327e-14	308	358	441	307	451	471	331	342	392	288	499	411	328	317	439	475	364	390	395	587	664	593	491	657	625	516	591	723	592	710	772	450	624	679	606	607	577	458	hsa:441191	ring finger protein 216 pseudogene 1
TAC1	2.24622	27.7179	-3.62525	9.84768e-14	4	2	2	4	0	2	0	0	0	1	0	0	0	0	9	12	1	5	1	4	9	1	26	2	20	13	9	26	33	16	61	9	79	51	108	6	53	23	hsa:6863	Protachykinin-1
FER1L5	6.35594	21.7913	-1.77757	9.88098e-14	8	9	3	9	4	6	4	12	3	5	2	2	5	8	5	16	7	4	5	34	13	23	39	14	29	23	16	22	10	15	24	10	29	28	28	36	14	20	hsa:90342	Fer-1-like protein 5
SPATA17	64.6613	194.745	-1.59061	1.02585e-13	77	27	39	70	25	47	65	26	91	54	93	52	32	55	86	116	135	54	67	212	101	146	210	220	204	287	54	271	178	233	228	82	346	223	333	177	124	216	hsa:128153	Spermatogenesis-associated protein 17
LAMP2	12481.7	8060.86	0.630806	1.02696e-13	13371	10559	13548	13938	11919	15551	11411	9937	10558	14602	16620	12181	10938	8690	12276	8253	11246	12923	13126	8306	6320	9921	7680	6988	9213	8772	4169	9106	8728	8440	9502	7615	7780	7769	8696	9244	10256	9474	hsa:3920	cDNA FLJ52535, highly similar to Homo sapiens lysosomal-associated membrane protein 2 (LAMP2), transcript variant LAMP2B, mRNA
NCS1	1886.87	4294.88	-1.18662	1.0314e-13	1775	1621	2099	2537	2148	1138	2052	1793	1915	1524	1512	1577	1645	2711	2189	1953	1414	2137	1229	6504	6200	3924	5480	3778	4244	3596	2054	5132	4395	5127	5247	1551	5453	3621	3861	5722	5297	2792	hsa:23413	Frequenin homolog (Drosophila), isoform CRA_a
PRTG	470.254	1970.65	-2.06716	1.04028e-13	943	230	563	294	488	182	546	105	235	888	328	893	345	549	943	292	226	503	230	4380	1404	2100	1454	1495	3582	1514	354	2715	2402	1742	2612	849	3025	1576	1668	1947	2436	1665	hsa:283659	Protogenin
SNX30	1496.06	805.786	0.892702	1.0425e-13	1769	1610	1629	1554	856	2227	1725	1155	1185	1252	1357	1083	1579	1048	1433	1483	1175	1467	2245	810	568	1130	659	690	905	1113	873	803	819	807	847	1198	739	698	672	632	925	804	hsa:401548	Sorting nexin-30
FZD8	455.345	1280.37	-1.49153	1.08247e-13	286	388	886	647	380	771	360	269	295	353	590	315	757	284	689	513	224	220	290	1501	2108	1478	1064	1095	1901	1566	606	931	1593	1371	1232	986	1404	846	968	1580	2047	708	hsa:8325	Frizzled-8
PLEKHA2	2254.97	4169.08	-0.886619	1.09024e-13	2368	2071	2216	2289	2189	2523	3792	1525	1594	1868	2521	2132	1497	1984	2716	2684	1731	1775	2665	4016	3721	6314	3564	3458	4967	4738	5529	3595	4319	3985	3749	5638	4174	3302	3509	3897	3939	4390	hsa:59339	cDNA FLJ75843, highly similar to Homo sapiens pleckstrin homology domain containing, family A (phosphoinositide binding specific) member 2 (PLEKHA2), mRNA
DANCR	941.564	1853.35	-0.977005	1.09246e-13	736	850	808	1099	715	623	714	1196	801	955	802	990	1120	946	949	1065	1268	1109	638	1659	2839	1637	2354	1945	1681	1574	1545	2114	2173	1892	1302	1238	1659	1948	1755	2211	2666	1733	hsa:57291	differentiation antagonizing non-protein coding RNA
NRIP1	5269.16	1443.55	1.86795	1.10023e-13	5649	4118	3224	2423	3336	3861	6018	2134	2802	4615	4378	8805	6005	10348	4054	6104	8854	4029	7745	1677	665	1698	1022	899	1953	1676	837	1623	1905	1550	2097	1844	1455	1272	1752	1206	1317	1914	hsa:8204	cDNA FLJ77253, highly similar to Homo sapiens nuclear receptor interacting protein 1 (NRIP1), mRNA
LOC100505495	171.325	480.523	-1.48787	1.10245e-13	100	107	190	181	78	138	77	82	58	73	267	249	145	309	243	266	333	161	169	337	371	289	518	765	298	438	278	740	534	565	614	371	481	749	468	723	293	573
CAND2	245.938	495.447	-1.01044	1.11133e-13	137	253	271	353	157	245	161	212	297	204	327	332	242	290	314	266	221	67	220	432	662	511	714	592	548	408	244	515	530	554	428	423	586	380	574	739	434	396	hsa:23066	Cullin-associated NEDD8-dissociated protein 2
FAM13C	264.723	684.281	-1.37011	1.12577e-13	238	154	382	329	166	160	186	99	83	165	495	209	113	289	607	461	236	341	293	711	430	625	700	989	564	709	269	888	900	722	563	882	897	755	1168	744	390	551	hsa:220965	family with sequence similarity 13, member C
GPR142	2.755	32.1965	-3.54678	1.13132e-13	2	1	4	10	1	2	3	1	1	0	4	0	0	2	12	8	2	0	0	13	20	31	37	76	51	75	14	19	46	15	19	22	31	29	70	44	11	12	hsa:350383	Probable G-protein-coupled receptor 142
SELV	18.7057	183.518	-3.29436	1.13243e-13	1	3	19	32	13	0	15	0	4	4	6	0	5	7	150	68	1	9	24	196	274	83	319	175	74	147	39	454	231	183	112	48	198	344	119	105	296	183	hsa:348303	Selenoprotein V
GLDC	39.7951	426.294	-3.42119	1.16573e-13	13	17	37	346	13	22	68	22	8	10	32	5	15	9	37	39	20	9	42	413	129	262	1085	326	194	75	152	74	1230	131	541	394	92	161	340	830	1815	156	hsa:2731	Glycine dehydrogenase (decarboxylating), mitochondrial
MRPL14	2215.84	1019.2	1.12041	1.18239e-13	1478	2046	1445	2559	2318	3087	2542	2584	2081	1124	1633	1172	2891	1729	1678	2636	2120	2615	3254	916	1119	798	921	1106	868	881	1240	1375	1027	980	1062	1020	1003	1235	971	926	1134	1147	hsa:64928	Mitochondrial ribosomal protein L14, isoform CRA_b
ZNF488	4.26928	23.2279	-2.44379	1.18905e-13	6	10	3	3	6	6	8	2	1	1	3	2	3	4	8	8	1	5	0	31	10	23	30	29	30	20	21	31	17	13	27	5	21	28	18	56	38	7	hsa:118738	Zinc finger protein 488
FCGBP	11511.7	48170.8	-2.06505	1.25233e-13	7955	7470	9905	18165	12378	14782	15722	12117	10220	8588	17175	11060	15193	9430	16700	7641	5334	10518	4014	30615	70854	55723	76113	49596	48306	29643	11630	40692	57513	67702	67415	16662	43858	37378	43355	87516	85855	23231	hsa:8857	IgGFc-binding protein
VPS37D	157.497	299.57	-0.927573	1.26676e-13	148	170	144	139	281	107	196	176	178	93	99	128	98	129	213	183	138	165	118	321	379	294	346	345	345	259	190	314	358	356	354	167	250	356	294	422	239	258	hsa:155382	Vacuolar protein sorting-associated protein 37D
ABCA6	166.345	576.239	-1.79249	1.29674e-13	131	186	353	115	41	335	124	80	8	73	116	35	25	122	360	389	142	151	352	711	248	492	293	631	708	465	615	863	681	438	877	509	1042	604	859	374	272	596	hsa:23460	ABCA6 protein
DOPEY2	1621.4	785.392	1.04576	1.30451e-13	2008	2144	1488	916	1846	1837	1430	1815	1912	1927	1449	1681	1018	1227	1644	1062	1223	1967	1176	669	828	866	890	861	701	1200	837	906	819	553	774	883	736	702	803	544	833	852	hsa:9980	Protein dopey-2
PKNOX2	272.152	1207.69	-2.14976	1.31006e-13	37	13	245	242	8	127	14	15	5	10	486	1755	331	667	400	299	489	31	16	1038	934	1779	1726	1135	1245	2135	420	876	1302	1235	1252	786	826	1156	1239	1434	2077	1155	hsa:63876	cDNA FLJ57996, highly similar to Homeobox protein PKNOX2
LOC100422416	1.20298	10.0837	-3.06734	1.38778e-13	2	0	0	0	0	2	1	2	3	1	0	0	1	0	3	2	3	0	2	15	3	8	4	13	23	7	10	11	19	8	10	4	19	14	8	13	6	3		ADAM metallopeptidase with thrombospondin type 1 motif, 7 pseudogene
AMZ2P1	213.087	438.166	-1.04003	1.39e-13	196	168	161	259	110	215	215	136	158	135	239	259	134	209	247	339	343	207	260	458	344	230	384	353	495	351	232	723	520	526	542	422	478	609	509	452	429	519	hsa:201283	archaelysin family metallopeptidase 2 pseudogene 1
KLK15	1.2598	20.5213	-4.02586	1.39555e-13	1	3	3	0	2	0	1	0	3	2	0	0	0	0	3	1	0	4	0	9	54	11	21	10	30	26	7	27	29	7	13	3	7	4	12	7	108	11	hsa:55554	Kallikrein-15
LOC100419170	33.9033	2.27152	3.89969	1.45328e-13	9	18	35	10	21	122	207	5	10	7	6	1	19	6	17	75	17	15	50	1	0	5	1	0	5	2	0	2	4	2	2	1	4	7	1	1	3	4		toll-like receptor 2 pseudogene
LOC100507477	6.31552	59.8089	-3.24339	1.46549e-13	2	6	2	6	8	3	7	5	10	3	4	1	3	3	16	8	6	23	1	51	34	24	32	25	105	25	22	111	63	69	81	13	87	112	150	60	31	81	hsa:100507477	uncharacterized LOC100507477
LOC729966	374.005	23.5974	3.98636	1.47771e-13	323	516	316	111	203	155	452	602	882	487	105	179	171	329	282	247	247	1004	158	6	8	7	16	4	9	21	17	105	108	5	24	14	22	43	28	7	8	12	hsa:729966	uncharacterized LOC729966
UGT8	108.964	383.327	-1.81472	1.48992e-13	155	59	174	105	229	81	86	17	141	49	83	84	59	138	295	80	48	75	74	496	377	753	567	331	425	369	143	525	406	181	274	340	242	425	269	597	561	232	hsa:7368	cDNA FLJ52624, highly similar to 2-hydroxyacylsphingosine1-beta-galactosyltransferase (EC 2.4.1.45)
FZD9	6.44209	43.4559	-2.75395	1.49214e-13	7	3	7	13	3	2	2	4	0	6	15	10	3	8	12	13	7	4	3	54	44	37	26	129	38	52	41	34	39	47	55	18	42	22	77	40	35	20	hsa:8326	Frizzled-9
FHDC1	1494	3526.85	-1.2392	1.50324e-13	2320	2044	1425	1439	1077	904	674	2154	1883	2215	1574	2291	557	1811	2106	673	673	612	925	3747	2500	3720	4396	3398	4407	3305	1713	2929	3892	4429	4611	1396	5159	4826	3347	3802	5139	2616	hsa:85462	FH2 domain containing 1
CHCHD2P6	27.5626	63.8221	-1.21134	1.51212e-13	21	31	18	42	18	22	21	25	31	27	34	27	26	23	28	50	35	15	18	62	70	40	80	62	86	55	30	103	97	63	59	31	70	55	57	79	68	80	hsa:645317	coiled-coil-helix-coiled-coil-helix domain containing 2 pseudogene 6
SYT8	11.4019	0.841092	3.76087	1.52878e-13	6	7	14	6	32	5	19	3	5	2	12	6	26	4	4	5	7	33	16	0	1	2	1	0	0	0	2	1	1	0	0	1	4	0	0	1	0	2	hsa:90019	Synaptotagmin-8
ANKRD18A	44.2386	133.921	-1.59801	1.55209e-13	46	15	32	32	15	53	15	23	25	23	72	98	28	104	65	53	50	40	43	185	79	103	128	89	155	107	34	181	139	178	184	85	239	175	145	139	203	94	hsa:253650	ankyrin repeat domain 18A
HSD17B10	1681.69	2593.12	-0.624776	1.57319e-13	1305	1492	1719	1786	1471	1682	2528	1994	2018	1795	1435	1544	1384	1665	1444	1656	1556	1264	1322	2724	2599	3210	3087	3114	2324	2714	2674	2934	2413	2423	2515	2219	2241	2321	2477	3373	2343	2707	hsa:3028	3-hydroxyacyl-CoA dehydrogenase type-2
RNY5	0.219938	6.90025	-4.97148	1.57319e-13	0	0	1	0	0	0	1	1	0	0	0	0	0	1	0	0	0	0	0	4	12	3	2	5	4	3	4	2	5	2	10	9	17	18	1	22	3	8	hsa:6090	RNA, Ro-associated Y5
LOC400752	55.1814	134.385	-1.28412	1.57985e-13	57	52	44	62	30	37	29	56	75	84	55	111	55	60	37	68	56	29	20	126	149	146	172	163	232	122	70	161	198	154	129	64	100	127	117	163	158	78
SDK2	84.0491	313.506	-1.89919	1.58873e-13	85	51	161	62	55	89	62	40	28	33	144	66	137	75	239	155	34	25	47	275	349	563	222	327	372	692	303	193	144	376	269	295	333	333	367	132	319	247	hsa:54549	Protein sidekick-2
LOC101929722	0.110663	8.66586	-6.29109	1.59983e-13	0	0	0	0	1	0	0	0	0	0	0	0	0	0	0	0	0	1	0	1	0	5	3	63	6	1	8	5	1	7	10	0	6	2	45	0	8	0	hsa:101929722	uncharacterized LOC101929722
BLK	20.6206	331.633	-4.00743	1.61759e-13	26	6	93	3	19	21	24	49	6	12	4	2	10	1	6	30	2	6	57	15	15	1069	57	86	127	299	2066	91	22	47	71	1387	22	26	17	13	30	570	hsa:640	Non-specific protein-tyrosine kinase
RBBP8NL	117.857	305.941	-1.37622	1.61871e-13	97	127	107	122	113	121	95	119	115	171	114	134	53	94	183	95	86	151	80	468	211	277	511	259	332	266	96	385	392	357	300	146	315	244	256	406	530	266	hsa:140893	RBBP8 N-terminal-like protein
C3orf55	59.5549	337.834	-2.50402	1.63536e-13	88	73	54	131	48	92	124	37	39	17	57	14	3	18	95	74	33	71	53	506	219	220	424	153	451	334	54	825	424	276	348	75	464	445	477	537	217	218	hsa:152078	PQ loop repeat containing 2-like
MARCH4	40.7066	3.05492	3.73605	1.64202e-13	18	37	40	31	38	29	6	29	9	15	24	89	246	18	32	19	22	40	12	0	1	2	1	11	2	3	6	0	1	5	3	3	2	6	3	0	10	0	hsa:57574	E3 ubiquitin-protein ligase MARCH4
C10orf71	0	5.53681	-20	1.64424e-13	0	0	0	0	0	0	0	0	0	0	0	0	0	0	0	0	0	0	0	0	0	0	0	106	0	0	0	0	0	2	1	1	0	0	0	0	0	0	hsa:118461	chromosome 10 open reading frame 71
LGI4	110.347	347.505	-1.65499	1.64979e-13	56	112	122	207	69	75	83	111	19	66	228	134	109	189	102	128	95	78	86	369	398	423	357	677	231	324	214	349	472	355	327	285	581	238	553	352	156	150	hsa:163175	Leucine-rich repeat LGI family member 4
LOC654433	530.331	1665.73	-1.65119	1.71085e-13	422	541	241	475	389	453	855	160	255	84	634	591	490	698	1025	493	680	813	700	2664	1279	489	1640	1729	2903	1327	406	1962	1771	2190	2281	1052	1726	2653	2146	1613	1743	1219
LPPR1	13.86	0.650746	4.41269	1.7164e-13	9	62	21	0	17	22	58	1	6	0	7	0	2	5	3	15	1	23	7	0	0	0	0	4	0	0	0	1	0	1	2	0	1	0	2	0	2	0	hsa:54886	Plasticity related gene 3, isoform CRA_a
PSEN1	4625.32	3471.17	0.414129	1.72751e-13	4606	3790	4053	4272	4920	4880	5072	3920	4604	5313	4493	5097	4817	4736	4801	3980	3477	4638	4196	3905	3500	4106	4050	3630	3695	3863	2648	3646	3798	3255	3553	2976	3663	3362	3367	3329	4177	3226	hsa:5663	cDNA FLJ53003, highly similar to Presenilin-1 (EC 3.4.23.-)
AR	327.828	1026.03	-1.64606	1.73084e-13	106	165	465	1092	92	620	176	80	71	109	1003	370	81	480	561	296	212	58	235	1027	853	1369	944	1156	1456	1686	276	721	1092	1247	889	827	1129	1334	1014	1114	802	1242	hsa:367	Androgen receptor splice variant 3
LOC101927992	0.686817	8.36188	-3.60583	1.75748e-13	0	1	2	2	0	1	1	1	0	0	0	0	0	0	4	1	0	0	0	4	8	7	12	7	13	6	4	10	12	4	6	4	23	11	17	5	5	6
SAMD4A	4101.44	1072.61	1.93501	1.7697e-13	3569	1767	1713	4171	4704	3290	3382	2731	3033	3327	4604	5918	7508	8743	2722	2299	5560	3468	3761	1023	1503	854	940	1702	980	1203	688	965	1161	1410	1165	719	1553	947	1131	622	1476	882	hsa:23034	Protein Smaug homolog 1
STAC	586.489	49.5648	3.56472	1.77747e-13	699	1094	768	73	1290	1012	1050	371	479	255	127	72	431	100	516	1139	256	539	571	141	39	57	45	99	24	68	54	30	45	74	31	38	23	69	29	19	28	54	hsa:6769	cDNA FLJ54661, highly similar to SH3 and cysteine-rich domain-containing protein
OCIAD2	4051.94	2064.98	0.972489	1.79301e-13	4100	5088	3203	3102	5117	3828	5022	3237	4133	2398	3143	1969	4247	3254	3073	5246	4544	5505	4785	1909	2151	1528	2069	2121	2097	1859	1626	2888	2320	2024	2211	1644	1901	2610	2332	2280	2166	2475	hsa:132299	OCIA domain-containing protein 2
KRTAP5-2	21.7278	5.7713	1.91257	1.88405e-13	18	13	15	20	21	28	43	9	12	16	14	23	13	20	25	30	16	42	30	1	14	4	7	4	7	4	4	9	5	7	6	5	5	1	6	1	15	6	hsa:440021	Keratin-associated protein 5-2
ELMO2	2625.29	1763.9	0.573707	1.88405e-13	2487	2399	2364	3340	2612	3271	2325	2603	2610	2736	2904	2745	2416	2935	1975	1963	2136	2306	2434	1981	2055	2209	1951	1939	1396	1981	1849	1584	1869	1577	1796	1935	1813	1620	1637	1824	1836	1427	hsa:63916	cDNA FLJ60834, highly similar to Engulfment and cell motility protein 2 (CED-12 homolog A)
CHAT	9.48598	0.177232	5.74209	1.91847e-13	1	7	41	0	80	13	7	0	4	0	0	0	0	0	1	4	0	14	0	0	0	0	0	0	0	0	2	0	0	0	0	1	0	0	0	0	0	0	hsa:1103	Choline acetyltransferase, isoform CRA_a
GSC	14.5441	61.3357	-2.0763	1.92846e-13	3	20	30	27	8	26	2	1	3	10	13	6	5	4	33	37	18	9	20	39	73	53	47	136	43	62	87	80	101	32	76	36	72	48	56	49	44	54	hsa:145258	Homeobox protein goosecoid
ACOX1	3273.29	2383.8	0.457478	1.93845e-13	3324	3392	3197	3338	3518	3311	3153	2807	3345	3543	2878	3821	3021	3483	3450	2706	2819	3140	2299	2776	2197	2566	2750	2597	2364	2682	1599	2332	2467	2244	2569	1906	2590	2490	2730	2502	2874	2383	hsa:51	Peroxisomal acyl-coenzyme A oxidase 1
LOH12CR2	63.6872	217.036	-1.76886	2.04281e-13	36	44	27	89	19	70	42	54	37	39	117	106	33	62	79	135	105	41	62	187	184	117	259	188	260	169	75	481	285	190	220	101	260	317	294	265	186	218	hsa:503693	loss of heterozygosity, 12, chromosomal region 2 (non-protein coding)
CLCA2	42.264	2.79145	3.92034	2.05058e-13	2	2	53	65	22	190	290	1	4	2	13	1	14	1	16	33	4	6	98	0	1	0	0	14	3	1	5	3	4	3	1	1	1	1	9	0	5	2	hsa:9635	Calcium-activated chloride channel regulator 2
GPR27	426.35	189.907	1.16675	2.06168e-13	494	436	341	413	531	482	221	384	367	597	507	274	573	445	489	416	400	200	302	210	254	91	114	240	265	207	75	177	297	202	210	93	228	280	221	271	141	144	hsa:2850	G protein-coupled receptor 27
GPX1	15251.1	7213.74	1.0801	2.09388e-13	9955	15343	11709	19757	16206	16399	21306	18738	14314	12410	13586	6811	13944	10851	10926	18389	13005	15975	22382	5488	7248	6774	7962	8848	5434	7545	10488	9328	7951	5334	6229	8217	6379	7900	6462	6951	5564	9160	hsa:2876	Glutathione peroxidase 1 isoform A
SPAG5-AS1	8.08908	40.3119	-2.31716	2.10609e-13	7	10	7	3	2	9	9	1	6	2	3	14	5	3	38	12	12	4	6	62	74	39	64	16	33	19	16	47	62	39	47	24	40	33	28	62	61	20	hsa:100506436	SPAG5 antisense RNA 1
TEKT4	15.9564	59.0454	-1.88769	2.11942e-13	5	9	6	23	17	23	17	26	2	11	20	9	16	25	10	16	22	27	12	64	49	24	94	96	53	54	23	65	43	70	31	29	73	48	93	96	105	47	hsa:150483	Tektin-4
SEPT8	4428.24	3171.34	0.481639	2.16382e-13	4634	4396	4658	3287	4342	4399	4372	3365	4615	3569	4052	4294	3956	4011	5098	5164	4729	5257	3928	3475	3348	3179	3600	3519	3194	3024	2091	3313	3477	3206	3577	2312	3553	3455	3236	3399	4262	2743	hsa:23176	Septin-8
KIAA1211L	972.485	540.579	0.84717	2.18603e-13	922	914	1009	1150	1020	1274	981	1001	989	1103	1267	604	796	788	799	646	652	1279	781	662	445	616	614	745	472	732	368	466	541	614	621	404	683	550	571	446	450	591	hsa:343990	KIAA1211-like
SLC9A5	99.6698	25.7883	1.95044	2.22267e-13	95	102	95	34	145	45	59	118	167	121	59	187	113	77	101	59	85	77	78	22	14	18	20	36	17	28	33	21	19	23	42	45	34	37	25	24	23	21	hsa:6553	Sodium/hydrogen exchanger 5
FARP2	275.704	423.295	-0.618543	2.25264e-13	236	238	282	360	304	275	278	224	204	181	301	289	243	325	318	287	280	220	289	423	392	534	498	523	403	480	499	312	383	397	478	508	395	355	353	481	443	367	hsa:9855	FERM, RhoGEF and pleckstrin domain-containing protein 2
BEND5	250.828	392.39	-0.645589	2.31926e-13	246	184	208	291	232	238	188	221	230	190	349	354	203	235	237	289	405	187	176	393	398	332	391	401	459	319	358	459	436	421	479	315	384	475	388	411	410	409	hsa:79656	BEN domain-containing protein 5
ERBB3	4572.07	890.399	2.36032	2.36255e-13	6592	6018	4659	761	7251	2546	3134	4358	7020	7704	1122	5855	4847	3569	5739	2364	3159	4915	1633	1049	1745	1008	786	714	1168	530	532	635	1275	1111	1553	382	835	731	553	1046	1111	571	hsa:2065	Receptor protein-tyrosine kinase
LOC285303	18.6424	0.781029	4.57707	2.37255e-13	39	31	8	6	15	6	6	28	47	27	8	26	3	25	15	11	20	14	1	1	2	0	0	0	2	0	1	1	3	0	1	0	0	1	2	0	0	1		family with sequence similarity 151, member A pseudogene
RPS6KA2	11248.1	6327.49	0.829981	2.37477e-13	10428	10992	9366	14379	12566	8502	12481	11743	10838	12495	13911	13270	12504	10612	11061	6465	7263	11536	7571	6128	8530	6459	8221	7077	5610	6860	3969	5757	7593	7034	6982	4093	5801	5744	7483	5837	9133	5143	hsa:6196	Ribosomal protein S6 kinase alpha-2
LPPR3	26.1644	1.62044	4.01315	2.40585e-13	20	21	47	13	66	30	17	35	24	19	14	0	10	2	25	45	4	47	40	2	2	4	0	5	0	1	0	1	0	2	1	0	3	1	3	1	6	0	hsa:79948	Lipid phosphate phosphatase-related protein type 3
TRMT2B	824.224	1157.44	-0.489835	2.41807e-13	770	744	709	852	770	1010	730	761	833	857	687	791	777	757	929	1105	665	759	763	1202	1386	1291	1328	1089	1400	1195	1022	1147	1373	1206	1105	1019	1027	1061	1270	1120	1302	976	hsa:79979	Chromosome X open reading frame 34, isoform CRA_a
TRAM2	1889.34	3439.8	-0.864441	2.45359e-13	1626	1766	2966	1685	1455	2297	1903	1353	1099	1717	2072	2015	2253	1759	3251	1989	1254	1352	1451	3593	3573	4939	3014	3900	3578	3756	3158	2071	3582	4591	3346	3186	3980	3189	3318	2943	4825	2516	hsa:9697	Translocating chain-associated membrane protein 2
SEPT3	98.013	28.5364	1.78017	2.498e-13	133	80	104	66	68	86	55	98	93	79	50	135	45	103	110	198	173	90	50	17	41	22	30	31	17	38	43	20	34	14	25	51	23	25	27	6	41	43	hsa:55964	Septin 3, isoform CRA_b
GRIA3	151.807	10.4084	3.86643	2.50022e-13	0	4	1	336	2	1289	82	6	0	0	457	3	14	8	13	34	23	6	634	3	7	12	0	13	12	9	17	11	2	11	9	36	3	16	19	0	7	13	hsa:2892	cDNA FLJ51894, highly similar to Glutamate receptor 3
LMAN2L	1271.98	1938.37	-0.607775	2.50688e-13	1013	939	1110	1552	1074	1613	1190	1092	1079	1277	1567	1294	1585	1552	1253	1169	1302	745	1239	2580	2035	2247	2463	2058	2181	1943	1178	1946	2092	2030	1772	1516	1807	2018	1922	2525	1733	1839	hsa:81562	cDNA, FLJ92544, highly similar to Homo sapiens lectin, mannose-binding 2-like (LMAN2L), mRNA
LOC116437	2.72325	37.689	-3.79074	2.55573e-13	0	0	4	2	0	0	7	1	0	0	11	1	0	2	17	4	2	0	2	21	10	29	42	28	2	55	9	23	14	213	71	4	101	33	16	6	37	34
FHOD1	2422.17	936.226	1.37137	2.56128e-13	2153	2543	2378	1512	2943	2167	1669	3602	3081	2703	2128	3731	2931	1639	2212	1335	1423	2412	1699	926	855	1079	782	1089	689	1066	1415	803	887	762	1263	1259	970	839	748	955	964	779	hsa:29109	FH1/FH2 domain-containing protein 1
C12orf56	31.7064	1.9889	3.99473	2.58793e-13	7	19	21	68	11	57	34	17	1	0	25	0	6	19	5	55	11	14	229	2	1	2	1	3	4	2	1	3	1	2	2	2	3	3	3	0	1	3	hsa:115749	chromosome 12 open reading frame 56
OR2V1	0.0510847	7.39433	-7.17738	2.58793e-13	0	0	0	0	0	0	0	0	0	0	0	0	0	0	1	0	0	0	0	6	5	0	0	1	0	15	0	0	7	13	23	0	7	4	8	1	57	0	hsa:26693	Olfactory receptor 2V1
CACFD1	2685.13	1547.24	0.795291	2.60458e-13	2429	2462	2272	3591	2923	3098	2193	3330	2381	2732	2945	2491	2863	2980	2235	1916	1944	2637	2125	1492	2244	1399	1977	1804	1252	1536	1125	1534	1855	1634	1719	901	1745	1675	1563	1624	2011	1046	hsa:11094	cDNA FLJ54245
TPD52L1	6776.02	1496.61	2.17874	2.61791e-13	7154	6526	3468	4027	6044	3977	3447	7691	11377	6356	6023	8594	6402	13882	4285	3970	12021	5282	3575	1407	1467	1220	1578	1540	1504	1535	781	2565	2185	1032	1638	1206	1590	2231	1889	1530	1142	1263	hsa:7164	Tumor protein D53
SLC5A7	3.86289	81.8338	-4.40494	2.64899e-13	0	0	6	1	0	0	3	0	0	0	0	1	0	0	25	29	0	8	2	15	19	107	188	62	63	39	9	192	123	69	47	94	46	69	59	169	212	29	hsa:60482	cDNA, FLJ96292, highly similar to Homo sapiens solute carrier family 5 (choline transporter), member 7 (SLC5A7), mRNA
KRT80	1141.98	111.271	3.35938	2.76668e-13	1232	1149	1441	440	2863	544	1495	1034	2473	1749	561	534	753	678	1242	889	334	957	389	80	447	71	68	225	198	102	86	30	70	171	61	34	129	123	27	11	136	50	hsa:144501	Keratin, type II cytoskeletal 80
SV2B	34.2536	162.846	-2.24918	2.77667e-13	17	21	56	30	21	51	69	29	10	61	16	3	19	18	116	59	7	20	20	97	71	214	78	246	159	182	242	131	148	76	224	355	113	149	133	144	268	129	hsa:9899	Synaptic vesicle glycoprotein 2B
TGFBR3L	113.636	7.64351	3.89404	2.78666e-13	52	69	109	55	171	75	50	231	53	82	80	93	113	326	52	242	134	14	82	4	0	10	4	4	4	6	24	5	12	3	6	23	4	14	4	0	3	15	hsa:100507588	Transforming growth factor-beta receptor type 3-like protein
GRB14	59.8236	173.456	-1.53579	2.79998e-13	68	31	48	75	40	28	69	39	28	44	115	69	67	50	85	68	83	87	30	279	159	110	234	149	282	181	15	224	219	169	122	77	203	177	190	249	227	148	hsa:2888	cDNA, FLJ93646, highly similar to Homo sapiens growth factor receptor-bound protein 14 (GRB14), mRNA
CCDC110	91.9811	282.184	-1.61723	2.84883e-13	56	62	92	51	41	69	113	29	49	116	124	96	62	68	151	165	222	58	105	254	137	184	282	202	277	192	74	400	483	347	397	161	388	330	445	415	318	283	hsa:256309	Coiled-coil domain-containing protein 110
CD63	40458.7	24591.1	0.718311	2.88325e-13	35179	35553	34435	46388	34694	47493	29997	52144	41499	45995	38244	35731	38705	44548	26525	37984	40991	36618	42339	20766	26552	22404	29460	29544	20176	24302	22348	30328	28196	23424	22805	20315	24504	28162	26515	26486	26507	25458	hsa:967	Tetraspanin
[truncated: 23,642 more rows]
